# Supplementary material for: Insertion sequence transposition inactivates CRISPR-Cas immunity
Source: Nat Commun. 2023 Jul 20;14:4366. doi: 10.1038/s41467-023-39964-7 (PMC10359306; doi:10.1038/s41467-023-39964-7)
Supplement: Supplementary file 4 — Supplementary Data 1 [file 41467_2023_39964_MOESM4_ESM.xlsx]

## Sheet: Supplementary Data 1
Strains	Plasmids
CP063697.1	AB905285.1
CP063697.1	AP019260.1
CP063697.1	AP019680.1
CP063697.1	AP020334.1
CP063697.1	AP021912.1
CP063697.1	AP021976.1
CP063697.1	AP021980.1
CP063697.1	AP021991.1
CP063697.1	AP022024.1
CP063697.1	AP022026.1
CP063697.1	AP022094.1
CP063697.1	AP022250.1
CP063697.1	AP022411.1
CP063697.1	AP022416.1
CP063697.1	AP022423.1
CP063697.1	AY422215.1
CP063697.1	AY424310.1
CP063697.1	AY589570.1
CP063697.1	CP002126.1
CP063697.1	CP002129.1
CP063697.1	CP006051.1
CP063697.1	CP008845.1
CP063697.1	CP011315.1
CP063697.1	CP011603.1
CP063697.1	CP011638.1
CP063697.1	CP011651.1
CP063697.1	CP012489.1
CP063697.1	CP014300.1
CP063697.1	CP015917.1
CP063697.1	CP016866.1
CP063697.1	CP017582.1
CP063697.1	CP017583.1
CP063697.1	CP018317.1
CP063697.1	CP018357.1
CP063697.1	CP021700.1
CP063697.1	CP021895.1
CP063697.1	CP023842.1
CP063697.1	CP023887.1
CP063697.1	CP023891.1
CP063697.1	CP023920.1
CP063697.1	CP023940.1
CP063697.1	CP024044.1
CP063697.1	CP024195.1
CP063697.1	CP024486.1
CP063697.1	CP024493.1
CP063697.1	CP024511.1
CP063697.1	CP024512.1
CP063697.1	CP024525.1
CP063697.1	CP024532.1
CP063697.1	CP024539.1
CP063697.1	CP024560.1
CP063697.1	CP024567.1
CP063697.1	CP024574.1
CP063697.1	CP025336.1
CP063697.1	CP025579.1
CP063697.1	CP026555.1
CP063697.1	CP028389.3
CP063697.1	CP028466.1
CP063697.1	CP028803.2
CP063697.1	CP029445.1
CP063697.1	CP029585.1
CP063697.1	CP030001.1
CP063697.1	CP030267.1
CP063697.1	CP030349.1
CP063697.1	CP032484.1
CP063697.1	CP032843.1
CP063697.1	CP033778.1
CP063697.1	CP035195.1
CP063697.1	CP035206.1
CP063697.1	CP035361.1
CP063697.1	CP037741.1
CP063697.1	CP038603.1
CP063697.1	CP039273.1
CP063697.1	CP039308.1
CP063697.1	CP039315.1
CP063697.1	CP039324.1
CP063697.1	CP041028.1
CP063697.1	CP041412.1
CP063697.1	CP041735.1
CP063697.1	CP041737.1
CP063697.1	CP042554.1
CP063697.1	CP042610.1
CP063697.1	CP043008.1
CP063697.1	CP044392.1
CP063697.1	CP044396.1
CP063697.1	CP044397.1
CP063697.1	CP045948.1
CP063697.1	CP046350.1
CP063697.1	CP047746.1
CP063697.1	CP047753.1
CP063697.1	CP047761.1
CP063697.1	CP047770.1
CP063697.1	CP048112.1
CP063697.1	CP048324.1
CP063697.1	CP048329.1
CP063697.1	CP050042.1
CP063697.1	CP050071.1
CP063697.1	CP051134.1
CP063697.1	CP051326.1
CP063697.1	CP051339.1
CP063697.1	CP051362.1
CP063697.1	CP051376.1
CP063697.1	CP051423.1
CP063697.1	CP052152.1
CP063697.1	CP052267.1
CP063697.1	CP052273.1
CP063697.1	CP052299.1
CP063697.1	CP052341.1
CP063697.1	CP052518.1
CP063697.1	CP052519.1
CP063697.1	CP052713.1
CP063697.1	CP052714.1
CP063697.1	CP052715.1
CP063697.1	CP052719.1
CP063697.1	CP054281.1
CP063697.1	CP054300.1
CP063697.1	CP054462.1
CP063697.1	CP054465.1
CP063697.1	CP055337.1
CP063697.1	CP055341.1
CP063697.1	CP055570.1
CP063697.1	CP055606.1
CP063697.1	CP055680.1
CP063697.1	CP055811.1
CP063697.1	CP055994.1
CP063697.1	CP056128.1
CP063697.1	CP056189.1
CP063697.1	CP056218.1
CP063697.1	CP056359.1
CP063697.1	CP056428.1
CP063697.1	CP056523.1
CP063697.1	CP056538.1
CP063697.1	CP056848.1
CP063697.1	CP056891.1
CP063697.1	CP056893.1
CP063697.1	CP056965.1
CP063697.1	CP056972.1
CP063697.1	CP057096.1
CP063697.1	CP057107.1
CP063697.1	CP057269.1
CP063697.1	CP057272.1
CP063697.1	CP057362.1
CP063697.1	CP058142.1
CP063697.1	CP058185.1
CP063697.1	CP060521.1
CP063697.1	CP061803.1
CP063697.1	CP063000.1
CP063697.1	CP063439.1
CP063697.1	CP063698.1
CP063697.1	CP065169.1
CP063697.1	CP065845.1
CP063697.1	CP066117.1
CP063697.1	CP066872.1
CP063697.1	CP067439.1
CP063697.1	CP068093.1
CP063697.1	CP068097.1
CP063697.1	CP069320.1
CP063697.1	CP070091.1
CP063697.1	CP070183.1
CP063697.1	CP071398.1
CP063697.1	CP072805.1
CP063697.1	CP073777.1
CP063697.1	CP074192.1
CP063697.1	CP075283.1
CP063697.1	CP075558.1
CP063697.1	CP076013.1
CP063697.1	CP077228.1
CP063697.1	CP077276.1
CP063697.1	CP077287.1
CP063697.1	CP077347.1
CP063697.1	CP078059.1
CP063697.1	CP080138.1
CP063697.1	CP080368.1
CP063697.1	CP082408.1
CP063697.1	CP082420.1
CP063697.1	CP082467.1
CP063697.1	CP082470.1
CP063697.1	CP082514.1
CP063697.1	CP082517.1
CP063697.1	CP082550.1
CP063697.1	CP082559.1
CP063697.1	CP082576.1
CP063697.1	CP082597.1
CP063697.1	CP082682.1
CP063697.1	CP082743.1
CP063697.1	CP082795.1
CP063697.1	CP083772.1
CP063697.1	CP083788.1
CP063697.1	CP083795.1
CP063697.1	CP083801.1
CP063697.1	CP083812.1
CP063697.1	CP084849.1
CP063697.1	CP084865.1
CP063697.1	CP085730.1
CP063697.1	CP085760.1
CP063697.1	CP087283.1
CP063697.1	CP089389.1
CP063697.1	CP090798.1
CP063697.1	CU468130.1
CP063697.1	D21263.1
CP063697.1	D45188.1
CP063697.1	EF488047.1
CP063697.1	EU863203.1
CP063697.1	FN666577.1
CP063697.1	FP236828.1
CP063697.1	JX017306.1
CP063697.1	JX017307.1
CP063697.1	JX017308.1
CP063697.1	JX017309.1
CP063697.1	JX238446.1
CP063697.1	KF992024.1
CP063697.1	KJ685892.1
CP063697.1	KU176944.1
CP063697.1	L37403.1
CP063697.1	L42525.1
CP063697.1	LR890196.1
CP063697.1	LR890280.1
CP063697.1	LR890309.1
CP063697.1	LR890365.1
CP063697.1	LR890378.1
CP063697.1	LR890404.1
CP063697.1	LR890419.1
CP063697.1	LR890449.1
CP063697.1	LR890462.1
CP063697.1	LR890530.1
CP063697.1	LR890552.1
CP063697.1	LR890591.1
CP063697.1	LR890647.1
CP063697.1	LR890674.1
CP063697.1	LR890683.1
CP063697.1	LR890739.1
CP063697.1	LR890746.1
CP063697.1	MH594579.1
CP063697.1	MH909332.1
CP063697.1	MN381965.1
CP063697.1	MT162144.1
CP063697.1	OU015343.1
CP018995.1	AP010962.1
CP018995.1	AP018798.1
CP018995.1	AP025206.2
CP018995.1	CP012491.1
CP018995.1	CP012494.1
CP018995.1	CP014083.2
CP018995.1	CP019283.1
CP018995.1	CP026475.1
CP018995.1	CP027223.1
CP018995.1	CP027320.1
CP018995.1	CP027443.1
CP018995.1	CP027575.1
CP018995.1	CP027590.1
CP018995.1	CP030188.1
CP018995.1	CP031191.1
CP018995.1	CP033632.1
CP018995.1	CP034821.1
CP018995.1	CP038506.1
CP018995.1	CP039862.1
CP018995.1	CP041576.1
CP018995.1	CP041577.1
CP018995.1	CP042641.1
CP018995.1	CP049847.1
CP018995.1	CP055650.1
CP018995.1	CP055663.1
CP018995.1	CP055677.1
CP018995.1	CP055772.1
CP018995.1	CP056619.1
CP018995.1	CP056895.1
CP018995.1	CP056963.1
CP018995.1	CP056970.1
CP018995.1	CP057446.1
CP018995.1	CP057623.1
CP018995.1	CP062890.1
CP018995.1	CP063502.1
CP018995.1	CP063732.1
CP018995.1	CP064673.1
CP018995.1	CP064676.1
CP018995.1	CP066198.1
CP018995.1	CP069679.1
CP018995.1	CP070295.2
CP018995.1	CP070907.1
CP018995.1	CP074704.1
CP018995.1	CP080373.1
CP018995.1	CP082626.1
CP018995.1	CP083502.1
CP018995.1	CP088811.1
CP018995.1	MN510445.1
CP018995.1	MN510447.1
CP041628.1	CP042584.1
CP041628.1	CP057715.1
LR134236.1	CP042584.1
LR134236.1	OL790696.1
JABFOO010000001.1	AF250878.1
JABFOO010000001.1	AM412236.1
JABFOO010000001.1	AP010962.1
JABFOO010000001.1	AP018798.1
JABFOO010000001.1	AP025206.2
JABFOO010000001.1	CP003279.1
JABFOO010000001.1	CP009869.1
JABFOO010000001.1	CP009883.1
JABFOO010000001.1	CP010380.1
JABFOO010000001.1	CP011635.1
JABFOO010000001.1	CP012491.1
JABFOO010000001.1	CP012494.1
JABFOO010000001.1	CP014083.2
JABFOO010000001.1	CP014090.2
JABFOO010000001.1	CP018652.1
JABFOO010000001.1	CP018656.1
JABFOO010000001.1	CP019283.1
JABFOO010000001.1	CP024236.1
JABFOO010000001.1	CP026171.1
JABFOO010000001.1	CP026196.1
JABFOO010000001.1	CP026242.1
JABFOO010000001.1	CP026391.1
JABFOO010000001.1	CP026475.1
JABFOO010000001.1	CP027223.1
JABFOO010000001.1	CP027320.1
JABFOO010000001.1	CP027443.1
JABFOO010000001.1	CP027575.1
JABFOO010000001.1	CP027590.1
JABFOO010000001.1	CP029142.1
JABFOO010000001.1	CP029631.1
JABFOO010000001.1	CP029645.1
JABFOO010000001.1	CP029690.1
JABFOO010000001.1	CP029729.1
JABFOO010000001.1	CP029877.1
JABFOO010000001.1	CP029879.1
JABFOO010000001.1	CP029887.1
JABFOO010000001.1	CP029895.1
JABFOO010000001.1	CP029910.1
JABFOO010000001.1	CP029924.1
JABFOO010000001.1	CP029926.1
JABFOO010000001.1	CP029931.1
JABFOO010000001.1	CP029934.1
JABFOO010000001.1	CP029935.1
JABFOO010000001.1	CP029937.1
JABFOO010000001.1	CP029939.1
JABFOO010000001.1	CP029941.1
JABFOO010000001.1	CP029943.1
JABFOO010000001.1	CP029947.1
JABFOO010000001.1	CP029948.1
JABFOO010000001.1	CP029953.1
JABFOO010000001.1	CP029955.1
JABFOO010000001.1	CP029957.1
JABFOO010000001.1	CP030188.1
JABFOO010000001.1	CP031135.1
JABFOO010000001.1	CP031191.1
JABFOO010000001.1	CP032179.1
JABFOO010000001.1	CP033632.1
JABFOO010000001.1	CP034659.1
JABFOO010000001.1	CP034821.1
JABFOO010000001.1	CP035180.1
JABFOO010000001.1	CP038506.1
JABFOO010000001.1	CP039862.1
JABFOO010000001.1	CP041576.1
JABFOO010000001.1	CP041577.1
JABFOO010000001.1	CP042641.1
JABFOO010000001.1	CP049847.1
JABFOO010000001.1	CP049968.1
JABFOO010000001.1	CP055310.1
JABFOO010000001.1	CP055316.1
JABFOO010000001.1	CP055413.1
JABFOO010000001.1	CP055482.1
JABFOO010000001.1	CP055650.1
JABFOO010000001.1	CP055663.1
JABFOO010000001.1	CP055677.1
JABFOO010000001.1	CP055772.1
JABFOO010000001.1	CP055935.1
JABFOO010000001.1	CP056373.1
JABFOO010000001.1	CP056484.1
JABFOO010000001.1	CP056496.1
JABFOO010000001.1	CP056528.1
JABFOO010000001.1	CP056587.1
JABFOO010000001.1	CP056619.1
JABFOO010000001.1	CP056828.1
JABFOO010000001.1	CP056895.1
JABFOO010000001.1	CP056963.1
JABFOO010000001.1	CP056970.1
JABFOO010000001.1	CP057446.1
JABFOO010000001.1	CP057623.1
JABFOO010000001.1	CP060651.1
JABFOO010000001.1	CP060660.1
JABFOO010000001.1	CP060663.1
JABFOO010000001.1	CP061755.1
JABFOO010000001.1	CP062890.1
JABFOO010000001.1	CP063474.1
JABFOO010000001.1	CP063502.1
JABFOO010000001.1	CP063685.2
JABFOO010000001.1	CP063732.1
JABFOO010000001.1	CP064673.1
JABFOO010000001.1	CP064676.1
JABFOO010000001.1	CP066198.1
JABFOO010000001.1	CP069679.1
JABFOO010000001.1	CP070295.2
JABFOO010000001.1	CP070907.1
JABFOO010000001.1	CP072946.1
JABFOO010000001.1	CP073044.1
JABFOO010000001.1	CP073055.1
JABFOO010000001.1	CP074704.1
JABFOO010000001.1	CP078021.1
JABFOO010000001.1	CP080373.1
JABFOO010000001.1	CP080540.1
JABFOO010000001.1	CP081678.1
JABFOO010000001.1	CP081685.1
JABFOO010000001.1	CP081691.1
JABFOO010000001.1	CP081768.1
JABFOO010000001.1	CP081775.1
JABFOO010000001.1	CP081783.1
JABFOO010000001.1	CP082423.1
JABFOO010000001.1	CP082626.1
JABFOO010000001.1	CP083502.1
JABFOO010000001.1	CP085739.1
JABFOO010000001.1	CP085747.1
JABFOO010000001.1	CP085766.1
JABFOO010000001.1	CP085784.1
JABFOO010000001.1	CP088811.1
JABFOO010000001.1	CP091812.1
JABFOO010000001.1	JX182975.1
JABFOO010000001.1	KP899803.1
JABFOO010000001.1	KY020154.1
JABFOO010000001.1	KY270851.1
JABFOO010000001.1	KY320277.1
JABFOO010000001.1	LC056078.1
JABFOO010000001.1	LC056140.1
JABFOO010000001.1	LC501671.1
JABFOO010000001.1	LR881935.1
JABFOO010000001.1	LR890350.1
JABFOO010000001.1	LT904879.1
JABFOO010000001.1	LT905061.1
JABFOO010000001.1	LT906491.1
JABFOO010000001.1	MF072964.1
JABFOO010000001.1	MN256757.1
JABFOO010000001.1	MN256758.1
JABFOO010000001.1	MN256759.1
JABFOO010000001.1	MN510445.1
JABFOO010000001.1	MN510447.1
JABFOO010000001.1	MN626602.1
JABFOO010000001.1	OL790696.1
JABFOO010000001.1	OV141395.1
