# Supplementary material for: Insertion sequence transposition inactivates CRISPR-Cas immunity
Source: Nat Commun. 2023 Jul 20;14:4366. doi: 10.1038/s41467-023-39964-7 (PMC10359306; doi:10.1038/s41467-023-39964-7)
Supplement: Supplementary file 5 — Supplementary Data 2 [file 41467_2023_39964_MOESM5_ESM.xlsx]

## Sheet: Supplementary Data 2
accession number	taxid	species	genus
AP024271.1	274	Thermus thermophilus	Thermus
CP039845.1	438	Acetobacter pasteurianus	Acetobacter
LR134176.1	446	Legionella pneumophila	Legionella
CP023258.1	562	Escherichia coli	Escherichia
CP027388.1	562	Escherichia coli	Escherichia
CP034843.1	562	Escherichia coli	Escherichia
AP019189.1	562	Escherichia coli	Escherichia
CP051716.1	562	Escherichia coli	Escherichia
CP055669.1	562	Escherichia coli	Escherichia
CP024260.1	562	Escherichia coli	Escherichia
CP043739.1	562	Escherichia coli	Escherichia
CP047571.1	562	Escherichia coli	Escherichia
CP007265.1	562	Escherichia coli	Escherichia
CP018995.1	562	Escherichia coli	Escherichia
CP025851.1	562	Escherichia coli	Escherichia
CP017844.1	562	Escherichia coli	Escherichia
CP025840.1	562	Escherichia coli	Escherichia
CP007391.1	562	Escherichia coli	Escherichia
CP027597.1	562	Escherichia coli	Escherichia
CP044315.2	562	Escherichia coli	Escherichia
CP014197.1	562	Escherichia coli	Escherichia
CP044346.1	562	Escherichia coli	Escherichia
CP057838.1	562	Escherichia coli	Escherichia
CP059288.1	562	Escherichia coli	Escherichia
CP029981.1	562	Escherichia coli	Escherichia
LT883142.1	562	Escherichia coli	Escherichia
CP042606.1	562	Escherichia coli	Escherichia
CP043750.1	562	Escherichia coli	Escherichia
CP027319.1	562	Escherichia coli	Escherichia
CP007390.1	562	Escherichia coli	Escherichia
CP041628.1	562	Escherichia coli	Escherichia
CP010143.1	562	Escherichia coli	Escherichia
CP057281.1	562	Escherichia coli	Escherichia
CP056842.1	562	Escherichia coli	Escherichia
CP019259.1	562	Escherichia coli	Escherichia
LR882973.1	562	Escherichia coli	Escherichia
CP027763.1	562	Escherichia coli	Escherichia
CP024659.1	562	Escherichia coli	Escherichia
LR883050.1	562	Escherichia coli	Escherichia
CP057207.1	562	Escherichia coli	Escherichia
CP027140.1	562	Escherichia coli	Escherichia
CP019256.1	562	Escherichia coli	Escherichia
CP022279.1	562	Escherichia coli	Escherichia
CP007594.1	562	Escherichia coli	Escherichia
CP043742.1	562	Escherichia coli	Escherichia
CP010152.1	562	Escherichia coli	Escherichia
LR134236.1	562	Escherichia coli	Escherichia
CP057287.1	562	Escherichia coli	Escherichia
AP021894.1	562	Escherichia coli	Escherichia
CP059929.1	562	Escherichia coli	Escherichia
CP018109.1	562	Escherichia coli	Escherichia
CP057860.1	562	Escherichia coli	Escherichia
CP029687.1	562	Escherichia coli	Escherichia
CP057204.1	562	Escherichia coli	Escherichia
CP057173.1	562	Escherichia coli	Escherichia
CP055945.1	562	Escherichia coli	Escherichia
CP053720.1	562	Escherichia coli	Escherichia
CP056495.1	571	Klebsiella oxytoca	Klebsiella
CP012753.1	573	Klebsiella pneumoniae	Klebsiella
CP026846.1	621	Shigella boydii	Shigella
CP026834.1	622	Shigella dysenteriae	Shigella
CP034935.1	622	Shigella dysenteriae	Shigella
CP026831.1	622	Shigella dysenteriae	Shigella
CP026840.1	622	Shigella dysenteriae	Shigella
CP028249.1	1254	Pediococcus acidilactici	Pediococcus
CP028247.1	1254	Pediococcus acidilactici	Pediococcus
CP012911.1	1307	Streptococcus suis	Streptococcus
CP007587.1	1346	Streptococcus iniae	Streptococcus
CP007586.1	1346	Streptococcus iniae	Streptococcus
CP043615.1	1581	Lentilactobacillus buchneri	Lentilactobacillus
CP041944.1	1597	Lacticaseibacillus paracasei	Lacticaseibacillus
CP034099.1	1613	Limosilactobacillus fermentum	Limosilactobacillus
CP016803.1	1613	Limosilactobacillus fermentum	Limosilactobacillus
CP067088.1	1613	Limosilactobacillus fermentum	Limosilactobacillus
LT618776.1	1744	Propionibacterium freudenreichii	Propionibacterium
LT618777.1	1744	Propionibacterium freudenreichii	Propionibacterium
LR699570.1	1765	Mycobacterium tuberculosis	Mycobacterium
CP041806.1	1773	Mycobacterium tuberculosis	Mycobacterium
CP044345.1	1773	Mycobacterium tuberculosis	Mycobacterium
CP041875.1	1773	Mycobacterium tuberculosis	Mycobacterium
CP027234.1	28113	Bacteroides heparinolyticus	Bacteroides
CP028370.1	28183	Leptospira santarosai	Leptospira
CP034309.1	28200	Aliarcobacter skirrowii	Aliarcobacter
CP029250.1	29397	Lactobacillus delbrueckii	Lactobacillus
CP023139.1	29397	Lactobacillus delbrueckii	Lactobacillus
CP018215.1	29397	Lactobacillus delbrueckii	Lactobacillus
CP051101.1	29495	Vibrio navarrensis	Vibrio
CP026503.1	47770	Lactobacillus crispatus	Lactobacillus
CP046311.1	47770	Lactobacillus crispatus	Lactobacillus
CP012890.1	52242	Lactobacillus gallinarum	Lactobacillus
CP038281.1	54291	Raoultella ornithinolytica	Raoultella
CP037427.1	76832	Myroides odoratimimus	Myroides
CP058954.1	97478	Limosilactobacillus mucosae	Limosilactobacillus
AP018824.1	108980	Acinetobacter ursingii	Acinetobacter
AP024237.1	110505	Mycobacterium heckeshornense	Mycobacterium
CP065155.1	113557	Lacticaseibacillus paracasei	Lacticaseibacillus
CP064311.1	113557	Lacticaseibacillus paracasei	Lacticaseibacillus
CP014342.1	129338	Geobacillus subterraneus	Geobacillus
CP002552.1	153948	Nitrosomonas sp. AL212	Nitrosomonas
CP016786.1	182773	Clostridium isatidis	Clostridium
CP044117.1	207340	Roseomonas mucosa	Roseomonas
CP009512.1	213585	Methanosarcina mazei	Methanosarcina
AE006641.1	273057	Saccharolobus solfataricus	Saccharolobus
AE008691.1	273068	Caldanaerobacter subterraneus	Caldanaerobacter
FN649414.1	316401	Escherichia coli	Escherichia
CP001101.1	331678	Chlorobium phaeobacteroides	Chlorobium
AP008937.1	334390	Limosilactobacillus fermentum	Limosilactobacillus
CP011410.1	338215	Leptospira interrogans	Leptospira
CP003056.1	345219	Weizmannia coagulans	Weizmannia
CP000679.1	351627	Caldicellulosiruptor saccharolyticus	Caldicellulosiruptor
CP001702.1	395962	Rippkaea orientalis	Rippkaea
CP000943.1	426117	Methylobacterium sp. 4-46	Methylobacterium
CM001022.1	584708	Aminomonas paucivorans	Aminomonas
AP012340.1	652616	Mycobacterium tuberculosis	Mycobacterium
CP002432.1	653733	Desulfurispirillum indicum	Desulfurispirillum
CP002539.1	693977	Deinococcus proteolyticus	Deinococcus
CP023669.1	702114	Methylomonas koyamae	Methylomonas
CP002033.1	712938	Limosilactobacillus fermentum	Limosilactobacillus
CP002858.1	717231	Flexistipes sinusarabici	Flexistipes
CM001225.1	882098	Mycobacterium tuberculosis	Mycobacterium
CM001226.1	882099	Mycobacterium tuberculosis	Mycobacterium
CM001227.1	882100	Mycobacterium tuberculosis	Mycobacterium
CP002411.1	929506	Clostridium botulinum	Clostridium
CP032507.1	947515	Ectothiorhodospiraceae bacterium BW-2	unclassified Ectothiorhodospiraceae genus
CP031345.1	1055538	Escherichia coli	Escherichia
CP031349.1	1055538	Escherichia coli	Escherichia
CP031347.1	1055538	Escherichia coli	Escherichia
CP031343.1	1055538	Escherichia coli	Escherichia
CP028379.1	1055544	Escherichia coli	Escherichia
CP031916.1	1078032	Escherichia coli	Escherichia
AP019703.1	1078034	Escherichia coli	Escherichia
CP009709.1	1121088	Weizmannia coagulans	Weizmannia
CP042169.1	1179670	Micrococcus sp. KBS0714	Micrococcus
CP003988.1	1262452	Streptomyces sp. 769	Streptomyces
AP013042.1	1303921	Bathymodiolus septemdierum thioautotrophic gill symbiont	unclassified Gammaproteobacteria genus
HF952106.1	1318615	Streptococcus agalactiae	Streptococcus
CP005941.1	1318633	Streptococcus iniae	Streptococcus
CP011536.1	1381124	Limosilactobacillus fermentum	Limosilactobacillus
AP019551.1	1441386	Athalassotoga saccharophila	Athalassotoga
AP019755.1	1444684	Nitrosomonas stercoris	Nitrosomonas
CP024266.1	1446746	Escherichia coli	Escherichia
CP022912.1	1446746	Escherichia coli	Escherichia
CP007156.1	1451189	Corynebacterium falsenii	Corynebacterium
CP011271.1	1630693	Gemmata sp. SH-PL17	Gemmata
CP014360.1	1727196	Methylomonas sp. DH-1	Methylomonas
CP029145.1	1850093	Hymenobacter nivis	Hymenobacter
CP019636.1	1940762	Nostocales cyanobacterium HT-58-2	unclassified Nostocales genus
CP032143.1	2004647	Acinetobacter sp. WCHAc010052	Acinetobacter
AP023240.1	2020875	Methyloprofundus sp.	Methyloprofundus
CP042909.1	2047767	Thermosulfurimonas marina	Thermosulfurimonas
CP024955.1	2055160	Kyrpidia spormannii	Kyrpidia
CP035122.1	2505977	Halorussus sp. RC-68	Halorussus
CP043217.1	2605620	Escherichia coli	Escherichia
CP044222.1	2614693	Nitrincola iocasae	Nitrincola
CP048030.1	2698684	Sinimarinibacterium sp. NLF-5-8	Sinimarinibacterium
AP023239.1	2741301	Paenibacillus sp. URB8-2	Paenibacillus
AP021879.1	2752305	Desulfosarcina ovata	Desulfosarcina
CP059399.1	2755382	Nocardia huaxiensis	Nocardia
CP065383.1	2847778	Atribacter laminatus	Atribacter
