# Supplementary material for: Insertion sequence transposition inactivates CRISPR-Cas immunity
Source: Nat Commun. 2023 Jul 20;14:4366. doi: 10.1038/s41467-023-39964-7 (PMC10359306; doi:10.1038/s41467-023-39964-7)
Supplement: Supplementary file 6 — Supplementary Data 3 [file 41467_2023_39964_MOESM6_ESM.xlsx]

## Sheet: Supplementary Data 3
class	IS1	IS110	IS1182	IS1380	IS1595	IS1634	IS200/IS605	IS21	IS256	IS3	IS30	IS4	IS481	IS5	IS6	IS607	IS630	IS66	IS701	IS91	IS982	ISAs1	ISAzo13	ISKra4	ISL3	ISLre2	ISNCY
Acidimicrobiia	0	0	1	0	1	0	0	0	0	0	0	0	0	0	0	0	0	0	0	0	0	0	0	0	0	0	0
Acidithiobacillia	0	13	0	0	3	0	1	12	1	12	7	0	0	1	0	3	0	1	0	0	0	0	0	0	2	0	0
Acidobacteriia	0	1	0	0	0	0	0	0	0	1	0	0	1	1	0	0	0	0	0	0	0	0	0	0	0	0	0
Actinomycetia	0	52	10	126	12	25	0	5229	7269	13666	57	14	123	173	240	15536	26	4	19	2	1	3	8	26	2100	0	57
Alphaproteobacteria	0	125	48	40	67	0	4	70	109	418	9	79	160	242	477	0	158	69	24	16	1	5	1	5	27	0	76
Aquificae	0	0	0	0	0	0	0	0	0	0	0	0	0	3	0	0	0	0	0	0	0	0	0	0	0	0	0
Bacilli	4	228	189	29	34	13	1229	223	4068	5546	2890	655	4	155	5076	10	17	585	2	0	144	185	0	0	1076	70	7
Bacteroidia	1	0	32	294	53	0	1	6	2	4	57	35	0	8	0	0	0	170	0	0	60	28	0	0	0	0	0
Betaproteobacteria	1	455	200	3	391	7	1	196	121	620	70	111	630	627	156	0	33	220	6	46	5	7	1	10	46	0	1
Chlamydiia	0	0	0	0	0	0	0	0	2	0	0	0	0	0	0	0	0	0	0	0	0	0	0	0	0	0	0
Chlorobia	0	0	0	3	0	1	0	0	0	1	0	0	0	1	0	0	1	0	0	0	0	1	0	0	0	0	1
Chrysiogenetes	0	0	0	0	0	0	0	0	0	0	0	0	0	0	1	0	0	0	0	0	0	0	0	0	0	0	0
Clostridia	0	18	37	17	25	2	22	21	104	81	6	28	21	9	48	18	0	7	6	0	25	0	0	1	2	29	24
Coriobacteriia	0	0	0	0	0	0	0	0	18	0	0	0	0	0	0	0	0	0	0	0	0	0	0	0	0	0	0
Cytophagia	0	0	0	0	9	0	0	0	1	0	0	0	0	0	3	0	0	0	0	0	0	0	0	0	0	1	0
Deferribacteres	0	0	0	1	0	0	0	0	1	0	0	0	0	0	0	0	0	0	0	0	0	0	0	0	0	0	2
Dehalococcoidia	0	0	0	0	0	0	0	0	1	1	0	0	0	0	0	0	0	0	0	0	0	0	0	0	0	0	0
Deinococci	5	6	0	0	0	1	18	0	9	3	0	26	0	29	3	0	32	3	8	0	4	0	0	0	0	0	0
Deltaproteobacteria	1	3	4	5	11	0	0	6	1	28	0	8	9	10	0	0	1	12	1	0	0	0	1	4	5	0	5
Dictyoglomia	0	0	0	0	0	0	0	0	0	0	0	0	0	1	0	0	0	0	0	0	0	0	0	0	0	0	0
Epsilonproteobacteria	0	1	0	0	79	0	6	0	0	2	0	1	0	2	0	65	0	0	0	0	1	0	0	0	0	0	0
Erysipelotrichia	0	0	0	0	3	0	0	0	0	9	8	0	0	0	0	0	0	2	0	0	0	0	0	0	0	0	0
Flavobacteriia	0	0	0	2	93	0	0	0	0	5	0	2	0	1	1	0	0	1	0	14	0	1	0	0	0	0	0
Fusobacteriia	0	0	0	0	0	0	0	0	0	0	0	0	0	0	0	0	0	0	0	0	0	0	0	0	0	1	0
Gammaproteobacteria	10499	10175	4131	7003	624	32	5223	3749	1372	17953	988	6927	5812	3989	25833	0	13243	4907	203	6199	152	2915	0	2249	3471	0	3700
Gemmatimonadetes	0	0	0	0	0	0	0	1	0	1	1	0	0	0	0	0	0	0	0	0	0	0	0	0	0	0	0
Gloeobacteria	0	0	1	0	0	0	0	0	0	1	0	1	0	0	0	0	0	0	0	0	0	0	0	1	0	0	0
Ktedonobacteria	0	0	0	0	0	0	0	0	0	0	0	0	0	1	0	0	0	0	0	0	0	0	1	3	0	0	1
Lentisphaeria	0	0	0	4	1	0	0	0	0	0	0	0	0	1	0	0	0	0	0	0	0	0	0	0	0	0	3
Mollicutes	1	0	0	0	0	33	0	0	0	15	20	0	0	0	0	0	0	0	0	0	0	0	0	0	0	0	0
Negativicutes	0	0	0	0	0	0	1	0	5	0	0	0	0	0	0	0	0	0	0	0	0	0	0	0	0	1	0
Nitrospira	0	0	0	0	2	0	0	0	0	0	0	0	0	0	0	0	0	0	0	0	0	0	0	0	0	0	0
Opitutae	1	0	0	0	0	0	0	0	0	0	0	0	0	1	0	0	0	0	0	0	0	0	0	0	0	0	0
Planctomycetia	0	0	0	0	0	0	0	0	2	2	0	3	0	2	0	0	0	11	1	0	0	14	1	3	0	1	2
Saprospiria	0	0	0	0	0	0	0	0	0	0	0	0	0	0	0	0	0	0	0	0	0	0	0	1	0	0	0
Spartobacteria	0	0	0	0	0	0	0	0	0	0	0	0	0	1	0	0	0	0	0	0	0	0	0	0	0	0	0
Sphingobacteriia	0	0	0	0	1	0	0	0	0	0	0	0	0	0	0	0	0	0	0	0	0	0	0	0	0	0	0
Spirochaetia	0	2	0	0	0	1	0	0	1	3	3	1	0	7	0	0	57	0	0	0	0	0	0	0	0	0	6
Synergistia	0	0	0	0	0	0	0	0	0	0	0	0	0	0	0	0	0	0	0	0	0	0	0	0	0	2	0
Thermotogae	0	1	0	0	0	0	6	1	2	1	0	0	0	0	0	0	0	0	1	0	0	0	0	0	0	0	1
unclassified Bacteroidetes class	4	0	0	0	0	0	0	0	0	0	0	0	0	0	0	0	0	0	0	0	0	0	0	0	0	0	0
unclassified Cyanobacteria class	6	2	1	8	0	3	6	5	2	2	1	6	1	16	1	2	8	3	5	0	0	9	1	11	12	0	0
Verrucomicrobiae	0	2	1	1	13	1	0	0	0	1	0	1	0	0	0	0	1	1	0	0	0	1	0	0	1	0	0
Zetaproteobacteria	0	0	0	0	0	0	0	0	0	0	0	0	0	1	0	0	0	0	0	0	0	0	0	0	0	0	0
