# Supplementary material for: Insertion sequence transposition inactivates CRISPR-Cas immunity
Source: Nat Commun. 2023 Jul 20;14:4366. doi: 10.1038/s41467-023-39964-7 (PMC10359306; doi:10.1038/s41467-023-39964-7)
Supplement: Supplementary file 7 — Supplementary Data 4 [file 41467_2023_39964_MOESM7_ESM.xlsx]

## Sheet: Supplementary Data 4
genus	IS1	IS110	IS1182	IS1595	IS1634	IS200/IS605	IS21	IS256	IS3	IS4	IS481	IS5	IS6	IS607	IS630	IS66	IS701	IS91	IS982	ISAzo13	ISH3	ISH6	ISL3	ISNCY
Archaeoglobus	0	0	0	0	0	0	0	0	0	0	3	3	0	0	4	0	0	0	0	0	0	0	0	6
Candidatus Methanoplasma	0	0	0	0	0	0	0	0	0	0	0	1	0	0	0	0	0	0	0	0	0	0	0	0
Candidatus Nitrosocosmicus	0	0	0	0	0	0	0	0	0	0	0	1	0	0	0	0	0	0	0	0	0	0	0	0
Desulfurococcus	0	0	0	0	0	1	0	0	0	0	0	0	0	1	0	0	0	0	0	0	0	0	0	0
Ferroplasma	0	0	0	0	1	1	0	1	0	1	2	2	0	0	0	0	0	0	0	0	1	0	0	1
Haladaptatus	0	0	0	0	0	0	0	0	0	0	0	3	0	0	0	0	0	0	0	0	0	0	0	0
Halalkalicoccus	0	0	0	0	0	3	0	0	0	0	0	0	0	0	0	0	0	0	0	0	0	0	0	0
Halarchaeum	0	0	0	0	0	1	0	0	0	0	0	0	0	0	0	0	0	0	0	0	0	0	0	0
Haloarchaeobius	0	0	0	1	0	0	0	0	0	0	0	0	0	0	0	0	0	0	0	0	0	0	0	0
Haloarcula	0	2	0	7	0	10	0	0	0	5	0	12	5	0	9	0	0	0	0	0	1	2	0	0
Halobacterium	0	0	0	13	0	49	0	0	0	24	0	23	2	0	4	18	0	0	0	0	17	3	0	3
Halobellus	0	0	0	0	0	3	0	0	0	0	0	1	0	0	0	0	0	0	0	0	0	0	0	0
Halobiforma	0	0	0	0	0	2	0	0	0	0	0	0	0	0	0	0	4	0	0	0	0	3	0	0
Halococcus	0	0	0	2	0	0	0	0	0	1	0	0	0	0	0	0	0	0	0	0	0	3	0	0
Haloferax	0	3	0	7	0	37	0	0	0	8	0	27	6	1	4	0	0	0	0	0	3	0	0	3
Halogeometricum	0	0	0	1	0	9	0	0	0	0	0	0	2	0	0	0	0	0	0	0	0	0	0	0
Halogranum	0	0	0	2	0	1	0	0	0	0	0	0	0	0	0	0	0	0	0	0	0	0	0	0
Halohasta	0	0	0	2	0	6	0	0	0	0	0	1	2	0	1	0	0	0	0	0	1	0	0	0
Halolamina	0	0	0	0	0	1	0	0	0	0	0	0	0	0	0	0	0	0	0	0	0	0	0	0
Halomicrobium	0	0	0	0	0	7	0	0	0	0	0	5	4	0	0	0	0	0	0	0	0	0	0	0
Halonotius	0	0	0	0	0	0	0	0	0	0	0	1	0	0	0	0	0	0	0	0	0	0	0	0
Halopiger	0	0	0	0	0	2	0	0	0	0	0	1	0	0	0	0	0	0	0	0	0	0	0	0
Haloplanus	0	0	0	0	0	1	0	0	0	0	0	0	0	0	0	0	0	0	0	0	0	0	0	0
Haloquadratum	0	0	0	2	0	1	0	0	0	2	0	2	0	0	2	1	1	0	0	0	1	0	0	0
Halorhabdus	0	0	0	3	0	8	0	0	0	2	0	5	0	0	2	0	1	0	0	0	0	0	0	0
Halorubrum	0	0	0	3	0	28	0	0	0	1	0	8	2	0	0	0	0	0	0	0	5	1	0	0
Halorussus	0	0	0	0	0	0	0	0	0	0	0	1	0	0	0	1	0	0	0	0	0	0	0	0
Halostagnicola	0	0	0	0	0	1	0	0	0	0	0	0	0	0	0	0	0	0	0	0	0	0	0	0
Haloterrigena	0	0	0	0	0	3	0	0	0	0	0	1	1	0	0	0	0	0	0	0	0	0	0	0
Halovenus	0	0	0	2	0	0	0	0	0	0	0	0	0	0	0	0	0	0	0	0	0	0	0	0
Halovivax	0	0	0	0	0	1	0	0	0	0	0	0	0	0	0	0	0	0	0	0	0	0	0	0
Metallosphaera	0	0	0	0	0	0	0	1	0	0	0	1	0	0	0	0	0	0	0	0	0	0	0	0
Methanobrevibacter	0	0	0	0	0	0	0	0	0	0	0	2	0	0	0	0	0	0	0	0	0	0	0	1
Methanocaldococcus	0	0	0	0	0	0	0	0	0	0	0	0	1	0	0	0	0	0	0	0	0	0	0	0
Methanocella	0	0	0	0	0	0	0	0	0	0	0	1	0	0	0	0	0	0	0	0	0	0	1	0
Methanococcoides	1	0	0	0	0	0	0	1	0	0	0	3	0	0	0	1	0	1	0	0	1	0	1	1
Methanoculleus	0	0	0	0	0	0	0	0	0	0	0	2	0	0	0	0	0	0	0	0	0	0	0	0
Methanohalobium	0	0	0	0	0	0	0	0	0	0	0	1	0	0	0	0	0	0	0	0	0	0	0	0
Methanohalophilus	0	0	0	0	0	0	0	0	0	0	0	1	0	0	0	0	0	0	0	0	0	0	0	0
Methanosarcina	5	14	2	0	9	9	1	3	0	1	1	11	0	0	72	67	1	0	0	0	1	0	1	3
Methanosphaera	0	0	0	0	0	0	0	0	0	0	0	0	0	0	0	0	0	0	0	0	0	0	0	1
Methanosphaerula	0	0	0	0	0	0	0	0	0	0	0	1	0	0	0	0	0	0	0	0	0	0	0	0
Methanospirillum	1	0	1	0	1	0	0	0	0	1	0	1	0	0	0	1	1	0	0	0	0	0	0	0
Methanothrix	0	0	0	0	1	1	0	1	1	0	0	1	0	0	1	0	1	0	0	1	0	0	0	0
Natrialba	0	0	0	2	0	16	0	0	0	0	0	4	2	1	4	0	0	0	0	0	0	0	0	0
Natrinema	0	0	0	8	0	7	0	0	0	2	0	11	3	0	3	2	1	0	0	0	0	0	0	0
Natronobacterium	0	0	0	4	0	2	0	0	0	0	0	6	4	0	2	0	0	0	0	0	0	0	0	0
Natronococcus	0	0	0	1	0	2	0	0	0	0	0	0	1	0	0	0	0	0	0	0	0	0	0	0
Natronolimnohabitans	0	0	0	0	0	1	0	0	0	0	0	0	0	0	0	0	0	0	0	0	0	0	0	0
Natronomonas	0	0	0	2	0	3	0	0	0	1	0	2	2	0	1	1	1	0	0	0	1	1	0	0
Natronorubrum	0	0	0	0	0	2	0	0	0	0	0	0	0	0	0	0	0	0	0	0	0	0	0	0
Pyrococcus	0	0	0	0	0	0	0	0	0	0	0	0	3	3	0	0	0	0	3	0	0	0	0	0
Saccharolobus	10	11	0	0	0	9	0	11	0	0	0	11	2	9	2	0	0	0	0	0	10	0	0	10
Sulfolobus	0	0	0	0	0	0	0	0	0	0	0	1	0	3	0	0	0	0	0	0	2	0	0	1
Sulfurisphaera	1	1	0	0	0	1	0	0	0	0	0	1	1	1	0	0	0	0	0	0	1	0	0	1
Thermococcus	0	0	0	0	0	1	0	0	0	0	0	0	2	2	0	0	0	0	1	0	0	0	0	0
Thermoplasma	0	0	0	0	1	2	0	0	0	0	1	0	0	1	0	0	0	0	0	0	0	0	0	1
