# Supplementary material for: Insertion sequence transposition inactivates CRISPR-Cas immunity
Source: Nat Commun. 2023 Jul 20;14:4366. doi: 10.1038/s41467-023-39964-7 (PMC10359306; doi:10.1038/s41467-023-39964-7)
Supplement: Supplementary file 8 — Supplementary Data 5 [file 41467_2023_39964_MOESM8_ESM.xlsx]

## Sheet: Supplementary Data 5
genus	IS200/IS605	IS21	IS3	IS30	IS4	IS481	IS5	IS6	IS607	IS66	ISL3
Aresaunavirus	0	0	0	0	0	0	0	0	0	0	1
Byrnievirus	0	0	0	0	0	0	1	0	0	0	0
Chlorovirus	0	0	0	0	0	0	0	0	2	0	0
Firehammervirus	0	0	0	0	0	0	0	0	1	0	0
Kisquinquevirus	0	0	0	0	0	0	1	0	0	0	0
Mimivirus	0	0	0	0	0	0	0	0	1	0	0
Myohalovirus	2	0	0	0	0	0	0	0	0	0	0
Pankowvirus	0	0	0	0	0	0	0	0	0	1	0
Peduovirus	0	1	0	0	0	0	0	0	0	0	0
Phaeovirus	0	0	0	0	1	0	0	0	0	0	0
Punavirus	0	0	0	0	0	0	1	1	0	0	0
Stanholtvirus	0	0	1	0	0	0	0	0	0	0	0
unclassified Siphoviridae genus	1	0	0	0	0	1	0	1	1	0	0
Vespertiliovirus	0	0	0	1	0	1	0	0	0	0	0
