# Supplementary material for: Insertion sequence transposition inactivates CRISPR-Cas immunity
Source: Nat Commun. 2023 Jul 20;14:4366. doi: 10.1038/s41467-023-39964-7 (PMC10359306; doi:10.1038/s41467-023-39964-7)
Supplement: Supplementary file 9 — Supplementary Data 6 [file 41467_2023_39964_MOESM9_ESM.xlsx]

## Sheet: Supplementary Data 6
genus	IS1	IS110	IS1182	IS1380	IS1595	IS1634	IS200/IS605	IS21	IS256	IS3	IS30	IS4	IS481	IS5	IS6	IS630	IS66	IS701	IS91	IS982	ISAs1	ISKra4	ISL3	ISNCY
Acidihalobacter	0	0	0	0	2	0	0	0	0	0	0	0	0	0	0	0	0	0	0	0	0	0	0	0
Acinetobacter	38	0	3	10	180	0	0	4	134	2245	12	2889	3	765	1987	130	1423	195	2311	55	0	3	127	19
Actinobacillus	0	0	0	0	1	0	0	0	0	2	3	2	0	0	0	0	0	0	1	0	0	0	0	0
Aeromonas	49	10	12	14	15	1	4	22	28	115	26	209	24	69	142	1	62	3	20	0	21	0	3	0
Aggregatibacter	0	0	0	0	0	0	2	0	0	0	0	0	0	0	0	0	0	0	0	0	0	0	0	0
Alcanivorax	0	0	0	0	0	0	0	0	0	1	0	0	0	0	0	0	0	0	1	0	0	0	0	0
Allofrancisella	0	0	0	0	0	0	0	0	0	0	15	0	0	0	0	0	0	0	0	0	0	0	0	0
Alteromonas	0	0	0	0	3	0	0	0	0	10	0	0	0	0	0	0	3	0	0	0	1	0	0	0
Avibacterium	0	0	0	0	22	0	0	0	0	0	0	1	0	4	3	0	0	0	0	0	0	0	0	0
Azotobacter	0	0	1	0	2	0	0	0	0	0	0	0	0	0	0	0	0	0	0	0	0	0	0	0
Bermanella	0	0	0	0	0	0	0	0	0	0	0	2	0	0	0	0	0	0	0	0	0	0	0	0
Bibersteinia	0	0	0	0	0	0	0	0	0	0	0	0	0	0	2	0	0	0	1	0	0	0	0	0
Brenneria	0	0	0	0	0	0	0	0	0	2	0	0	0	0	0	0	0	0	0	0	0	0	0	0
Caedibacter	0	0	0	0	0	0	0	0	1	0	0	0	0	0	0	0	0	0	0	0	0	0	0	0
Cellvibrio	0	0	0	0	0	0	0	0	0	0	0	4	0	0	0	0	0	0	0	0	0	0	0	0
Citrobacter	111	173	203	73	0	0	0	42	0	208	9	87	24	47	534	17	33	0	110	0	0	12	39	149
Colwellia	0	0	0	0	2	0	0	0	0	0	0	0	0	0	0	0	0	0	2	0	0	0	0	0
Congregibacter	0	0	0	0	0	0	0	0	0	1	0	0	0	0	0	0	0	0	0	0	0	0	0	0
Coxiella	0	8	0	0	0	0	0	0	0	0	0	0	0	0	0	0	0	0	0	0	4	0	0	0
Cronobacter	13	19	2	0	0	0	0	1	0	12	0	0	0	0	16	0	0	0	2	0	0	1	2	10
Dichelobacter	0	0	0	0	0	0	1	0	0	0	0	0	0	0	0	0	0	0	0	0	0	0	0	0
Dickeya	0	5	0	0	0	0	1	0	0	4	1	1	0	0	0	0	0	0	0	0	0	0	0	0
Edwardsiella	6	0	0	4	0	0	0	0	5	0	0	0	0	0	10	0	0	0	8	0	0	1	0	0
Endozoicomonas	0	0	0	0	1	0	0	0	0	0	0	0	0	0	0	0	0	0	0	0	0	0	0	1
Enterobacter	247	718	343	267	0	1	0	213	7	687	104	130	41	60	1468	18	28	0	168	0	1	158	163	276
Erwinia	0	0	0	0	0	0	0	0	0	1	0	7	0	0	0	0	0	0	0	0	0	0	0	0
Escherichia	3819	3102	452	2671	2	4	3515	1480	187	6448	400	1607	568	1051	8611	11160	2114	0	1800	0	2737	851	1534	135
Francisella	0	3	0	0	69	0	0	1	0	3	0	48	0	79	0	7	0	0	0	48	0	0	0	0
Franconibacter	0	0	0	0	0	0	0	0	0	0	0	0	0	0	0	0	0	0	0	0	0	0	1	0
Frischella	0	0	0	0	0	0	0	0	0	0	0	1	0	0	0	0	0	0	0	0	0	0	0	0
Gallibacterium	0	0	0	4	2	0	0	0	0	0	1	0	0	0	0	0	0	0	0	0	0	0	0	0
Gilliamella	0	0	0	0	0	0	0	0	0	0	0	1	0	0	0	0	0	0	12	0	0	0	0	0
Glaesserella	0	0	0	0	4	0	0	0	0	0	3	0	0	0	0	0	0	0	0	0	0	0	0	0
Grimontia	0	0	3	0	0	0	0	0	0	0	0	0	0	0	0	0	0	0	0	0	0	0	0	0
Gynuella	0	0	0	0	0	0	0	0	0	0	0	0	0	0	0	0	0	0	0	0	0	0	0	1
Haemophilus	1	0	0	0	91	0	0	0	0	2	9	3	0	9	7	0	0	0	0	0	0	0	0	0
Hafnia	0	12	0	0	0	0	0	1	0	0	0	0	0	0	2	0	0	0	1	0	0	0	0	0
Hahella	0	0	0	0	1	0	0	0	0	0	0	1	0	1	0	0	0	0	0	0	0	0	0	0
Halomonas	0	0	0	0	6	0	0	0	0	0	0	0	0	1	0	0	0	0	0	0	0	0	0	0
Halopseudomonas	0	0	0	0	0	0	0	0	0	0	0	0	0	2	0	0	0	0	0	0	0	0	0	0
Halorhodospira	0	0	0	0	0	0	1	0	0	2	0	0	0	2	0	0	0	0	0	0	0	0	0	0
Histophilus	0	0	0	0	0	0	0	0	0	0	0	0	0	0	0	0	0	0	14	0	0	0	0	0
Hydrogenovibrio	0	0	0	0	3	0	0	0	0	0	0	0	0	0	0	0	0	0	0	0	0	0	0	0
Idiomarina	0	0	0	0	0	0	0	0	0	4	0	2	0	0	0	0	0	0	0	0	0	0	0	0
Kalamiella	0	0	0	0	0	0	0	0	0	0	0	0	0	0	2	0	0	0	0	0	0	0	0	0
Klebsiella	5158	3012	2499	3148	4	2	41	87	112	3749	16	723	4203	806	9128	47	1018	0	695	0	0	1033	1375	1902
Kluyvera	0	2	2	1	0	0	0	1	0	0	0	2	1	0	5	0	0	0	0	0	0	0	1	3
Kosakonia	0	0	0	0	0	0	0	0	0	1	0	0	0	0	1	0	0	0	0	0	0	0	0	0
Leclercia	2	8	5	1	0	0	0	2	0	6	2	2	0	0	19	0	0	0	1	0	1	1	4	4
Legionella	0	0	4	0	0	0	0	63	0	287	0	351	0	31	0	0	0	0	0	0	0	1	109	0
Lelliottia	0	0	0	0	0	0	0	0	0	0	0	0	0	0	2	0	0	0	0	0	0	0	0	0
Luteimonas	0	0	0	0	0	0	0	0	0	0	0	0	0	0	0	0	0	0	1	0	0	0	0	0
Mannheimia	0	0	0	0	92	0	0	0	0	0	0	0	34	0	12	0	0	0	9	0	0	0	0	0
Marinobacter	0	0	0	2	3	0	0	0	1	1	0	0	0	1	5	0	0	0	1	0	0	0	0	1
Marinomonas	0	0	0	0	1	0	0	0	0	0	0	0	0	0	0	0	0	0	0	0	0	0	0	0
Marinospirillum	0	0	0	0	1	0	0	0	0	0	0	0	0	0	0	0	0	0	0	0	0	0	0	0
Methylobacter	0	0	0	0	1	0	0	0	0	0	0	0	0	0	0	0	0	0	0	0	0	0	0	0
Methylococcus	0	0	0	0	0	0	0	0	1	1	0	0	0	3	0	0	0	0	0	0	1	0	0	0
Methyloglobulus	0	0	0	0	1	0	0	0	0	0	0	0	0	0	0	0	0	0	0	0	0	0	0	0
Methylomonas	0	0	0	0	1	0	0	0	0	0	0	0	0	0	0	0	0	0	0	0	0	0	0	0
Methylotuvimicrobium	0	0	0	0	1	0	0	0	0	0	0	0	0	0	0	0	0	0	0	0	0	0	0	0
Moraxella	2	0	0	0	3	0	0	0	0	1	0	0	0	0	0	0	0	0	0	0	0	0	0	0
Morganella	34	6	11	6	0	0	0	0	0	3	0	29	4	3	72	0	1	0	15	0	0	3	5	0
Nissabacter	0	1	0	0	0	0	0	0	0	0	0	0	0	0	0	0	0	0	0	0	0	0	0	0
Nitrococcus	0	0	0	0	1	0	0	0	0	0	0	1	1	1	0	0	0	0	0	0	0	0	0	0
Nitrosococcus	0	0	0	0	0	0	0	0	0	4	0	0	0	2	0	0	0	0	0	0	0	0	0	0
Pantoea	0	4	1	0	0	0	0	0	0	4	1	9	0	1	4	0	0	0	0	0	0	0	0	0
Paraglaciecola	0	0	0	0	1	0	0	0	0	0	0	1	0	0	0	0	0	0	0	0	0	0	0	0
Pasteurella	0	0	0	0	0	0	1	0	0	0	1	3	0	4	10	0	0	0	8	0	0	0	0	0
Pectobacterium	0	0	4	0	0	0	0	0	0	13	0	14	0	0	0	7	0	0	0	0	0	0	6	0
Photobacterium	24	0	0	0	0	0	0	0	0	0	0	2	0	2	3	0	0	0	4	0	0	0	0	0
Photorhabdus	0	4	0	0	5	6	16	0	0	0	12	13	0	7	0	87	9	0	0	10	20	10	0	12
Piscirickettsia	0	0	0	0	0	0	0	0	0	0	0	0	0	3	19	0	0	0	0	34	0	0	0	0
Plesiomonas	0	0	1	0	1	0	0	0	0	0	0	2	0	0	3	0	0	0	1	0	0	0	0	0
Pluralibacter	4	6	1	1	0	0	0	1	0	2	1	0	0	0	12	0	1	0	2	0	0	0	0	2
Proteus	34	6	17	51	0	1	0	2	0	37	0	94	17	22	213	0	1	0	65	0	0	1	0	1
Providencia	0	0	1	2	0	0	0	0	0	0	0	5	0	0	12	0	0	0	1	0	0	0	0	0
Pseudidiomarina	0	0	0	0	0	0	0	0	0	0	0	0	0	0	1	0	0	0	0	0	0	0	0	0
Pseudoalteromonas	0	3	0	0	1	0	0	0	0	0	0	4	0	0	0	0	0	0	0	0	1	0	0	0
Pseudocitrobacter	0	0	0	1	0	0	0	0	0	0	0	0	0	0	2	0	0	0	0	0	0	1	0	1
Pseudomonas	10	146	443	20	7	0	9	213	593	639	291	138	75	616	623	61	132	0	18	0	24	0	20	1
Pseudoxanthomonas	0	0	0	0	1	0	0	0	0	0	0	0	0	0	1	0	0	0	0	0	0	0	0	0
Psychrobacter	1	0	0	0	1	0	0	0	0	4	0	0	0	0	0	0	0	0	0	0	0	0	0	0
Psychromonas	0	0	0	0	1	0	1	0	0	1	0	0	0	0	0	0	0	0	0	0	1	0	0	0
Raoultella	10	19	22	15	0	0	0	4	0	32	0	23	24	1	73	1	0	0	4	0	0	9	8	34
Salmonella	715	1481	76	634	0	0	1073	398	155	2317	2	134	0	67	2039	2	2	0	437	0	0	95	13	1141
Serratia	2	0	0	1	0	0	0	0	0	1	0	1	0	1	1	0	0	0	0	0	0	1	0	0
Shewanella	0	11	0	2	3	11	4	7	7	23	7	17	5	7	17	5	2	0	13	3	17	0	2	1
Shigella	208	899	21	68	0	0	1	780	1	82	0	228	0	8	575	714	2	0	101	0	3	63	10	3
Shimwellia	0	0	0	0	0	0	0	0	0	1	0	0	0	0	1	0	0	0	0	0	0	0	0	0
Spongiibacter	0	0	0	0	4	0	0	0	0	0	0	0	0	0	0	0	0	0	1	0	0	0	0	0
Stenotrophomonas	0	106	0	0	0	0	0	18	1	40	0	0	59	14	14	8	0	0	4	0	0	0	7	0
Superficieibacter	0	1	0	0	0	0	0	1	0	0	0	0	0	0	0	0	0	0	1	0	0	0	0	0
Thalassotalea	0	0	0	0	0	0	0	0	0	0	0	0	0	0	0	0	0	0	1	0	0	0	0	0
Thermomonas	0	0	0	0	2	0	0	0	0	0	0	0	0	0	0	0	0	0	0	0	0	0	0	0
Thioalkalivibrio	0	0	0	0	1	0	0	0	0	0	0	0	1	1	0	0	0	0	0	0	0	1	0	0
Thiocapsa	0	0	0	0	0	0	0	0	0	0	0	0	0	0	0	0	0	0	0	0	0	0	0	2
Thiocystis	0	0	1	0	0	0	0	0	0	0	0	0	0	0	0	0	0	0	0	0	0	1	0	0
Thiopseudomonas	0	0	0	0	0	0	0	0	0	0	0	0	0	0	0	0	0	0	1	0	0	0	0	0
Vibrio	5	145	1	7	1	6	187	11	4	467	19	40	728	200	102	23	76	0	363	0	81	0	14	1
Xanthomonas	1	0	0	0	80	0	0	14	135	196	50	96	0	97	69	619	0	5	0	0	0	0	28	0
Xenorhabdus	1	2	0	0	0	0	0	0	0	0	0	0	0	1	2	0	0	0	0	2	2	2	0	0
Yersinia	4	263	2	0	0	0	366	383	0	294	3	0	0	0	8	336	0	0	1	0	0	0	0	0
Yokenella	0	0	0	0	0	0	0	0	0	0	0	0	0	0	1	0	0	0	0	0	0	1	0	0
