# Supplementary material for: Insertion sequence transposition inactivates CRISPR-Cas immunity
Source: Nat Commun. 2023 Jul 20;14:4366. doi: 10.1038/s41467-023-39964-7 (PMC10359306; doi:10.1038/s41467-023-39964-7)
Supplement: Supplementary file 11 — Source Data [file 41467_2023_39964_MOESM11_ESM.xlsx]

## Sheet: Fig. 2b
p15A-Eraprotos-spe						p15A-spe
	Rep 1	Rep 2	Rep 3	average	s.d.	Rep 1	Rep 2	Rep 3	average	s.d.
SYHY01	74100	68700	141000	94600	40274.2	1750000	5260000	1590000	2.86667e+06	2.07423e+06
SYHY02	2000000	1460000	1660000	1.70667e+06	273008	1010000	3380000	2640000	2.34333e+06	1.21253e+06

## Sheet: Fig. 2c
hours	strains	Antibiotics	Rep 1	Rep 2	Rep 3	Rep 4	N	average	s.d.
0.0202778	Blank	100 μg/mL Amp	0.085	0.084	0.088	0.089	4	0.0865	0.00238048
0.0202778	Blank	100 μg/mL Amp+25 μg/mL Chl+50 μg/mL Spe	0.084	0.086	0.085	0.087	4	0.0855	0.00129099
0.0202778	SYHY01::p15A-Eraprotos-spe	100 μg/mL Amp	0.091	0.091	0.091		3	0.091	0
0.0202778	SYHY01::p15A-Eraprotos-spe	100 μg/mL Amp+25 μg/mL Chl+50 μg/mL Spe	0.094	0.092	0.088		3	0.0913333	0.00305505
0.0202778	SYHY01::p15A-spe	100 μg/mL Amp	0.093	0.093	0.092		3	0.0926667	0.00057735
0.0202778	SYHY01::p15A-spe	100 μg/mL Amp+25 μg/mL Chl+50 μg/mL Spe	0.096	0.094	0.093		3	0.0943333	0.00152753
0.0202778	SYHY02::p15A-Eraprotos-spe	100 μg/mL Amp	0.097	0.092	0.094		3	0.0943333	0.00251661
0.0202778	SYHY02::p15A-Eraprotos-spe	100 μg/mL Amp+25 μg/mL Chl+50 μg/mL Spe	0.097	0.093	0.096		3	0.0953333	0.00208167
0.0202778	SYHY02::p15A-spe	100 μg/mL Amp	0.094	0.097	0.092		3	0.0943333	0.00251661
0.0202778	SYHY02::p15A-spe	100 μg/mL Amp+25 μg/mL Chl+50 μg/mL Spe	0.096	0.095	0.091		3	0.094	0.00264575
0.335	Blank	100 μg/mL Amp	0.083	0.084	0.086	0.087	4	0.085	0.00182574
0.335	Blank	100 μg/mL Amp+25 μg/mL Chl+50 μg/mL Spe	0.083	0.084	0.083	0.086	4	0.084	0.00141421
0.335	SYHY01::p15A-Eraprotos-spe	100 μg/mL Amp	0.09	0.092	0.089		3	0.0903333	0.00152753
0.335	SYHY01::p15A-Eraprotos-spe	100 μg/mL Amp+25 μg/mL Chl+50 μg/mL Spe	0.091	0.091	0.09		3	0.0906667	0.00057735
0.335	SYHY01::p15A-spe	100 μg/mL Amp	0.096	0.092	0.092		3	0.0933333	0.0023094
0.335	SYHY01::p15A-spe	100 μg/mL Amp+25 μg/mL Chl+50 μg/mL Spe	0.091	0.094	0.093		3	0.0926667	0.00152753
0.335	SYHY02::p15A-Eraprotos-spe	100 μg/mL Amp	0.094	0.091	0.094		3	0.093	0.00173205
0.335	SYHY02::p15A-Eraprotos-spe	100 μg/mL Amp+25 μg/mL Chl+50 μg/mL Spe	0.094	0.094	0.094		3	0.094	0
0.335	SYHY02::p15A-spe	100 μg/mL Amp	0.092	0.094	0.09		3	0.092	0.002
0.335	SYHY02::p15A-spe	100 μg/mL Amp+25 μg/mL Chl+50 μg/mL Spe	0.093	0.094	0.089		3	0.092	0.00264575
0.668333	Blank	100 μg/mL Amp	0.084	0.083	0.086	0.087	4	0.085	0.00182574
0.668333	Blank	100 μg/mL Amp+25 μg/mL Chl+50 μg/mL Spe	0.083	0.085	0.083	0.085	4	0.084	0.0011547
0.668333	SYHY01::p15A-Eraprotos-spe	100 μg/mL Amp	0.09	0.091	0.09		3	0.0903333	0.00057735
0.668333	SYHY01::p15A-Eraprotos-spe	100 μg/mL Amp+25 μg/mL Chl+50 μg/mL Spe	0.092	0.091	0.09		3	0.091	0.001
0.668333	SYHY01::p15A-spe	100 μg/mL Amp	0.1	0.092	0.093		3	0.095	0.0043589
0.668333	SYHY01::p15A-spe	100 μg/mL Amp+25 μg/mL Chl+50 μg/mL Spe	0.092	0.093	0.094		3	0.093	0.001
0.668333	SYHY02::p15A-Eraprotos-spe	100 μg/mL Amp	0.094	0.091	0.094		3	0.093	0.00173205
0.668333	SYHY02::p15A-Eraprotos-spe	100 μg/mL Amp+25 μg/mL Chl+50 μg/mL Spe	0.093	0.092	0.096		3	0.0936667	0.00208167
0.668333	SYHY02::p15A-spe	100 μg/mL Amp	0.092	0.095	0.091		3	0.0926667	0.00208167
0.668333	SYHY02::p15A-spe	100 μg/mL Amp+25 μg/mL Chl+50 μg/mL Spe	0.094	0.096	0.09		3	0.0933333	0.00305505
1.00167	Blank	100 μg/mL Amp	0.084	0.083	0.088	0.088	4	0.08575	0.00262996
1.00167	Blank	100 μg/mL Amp+25 μg/mL Chl+50 μg/mL Spe	0.084	0.085	0.083	0.086	4	0.0845	0.00129099
1.00167	SYHY01::p15A-Eraprotos-spe	100 μg/mL Amp	0.091	0.093	0.091		3	0.0916667	0.0011547
1.00167	SYHY01::p15A-Eraprotos-spe	100 μg/mL Amp+25 μg/mL Chl+50 μg/mL Spe	0.094	0.093	0.091		3	0.0926667	0.00152753
1.00167	SYHY01::p15A-spe	100 μg/mL Amp	0.103	0.092	0.092		3	0.0956667	0.00635085
1.00167	SYHY01::p15A-spe	100 μg/mL Amp+25 μg/mL Chl+50 μg/mL Spe	0.092	0.093	0.093		3	0.0926667	0.00057735
1.00167	SYHY02::p15A-Eraprotos-spe	100 μg/mL Amp	0.095	0.093	0.095		3	0.0943333	0.0011547
1.00167	SYHY02::p15A-Eraprotos-spe	100 μg/mL Amp+25 μg/mL Chl+50 μg/mL Spe	0.095	0.094	0.095		3	0.0946667	0.00057735
1.00167	SYHY02::p15A-spe	100 μg/mL Amp	0.092	0.096	0.091		3	0.093	0.00264575
1.00167	SYHY02::p15A-spe	100 μg/mL Amp+25 μg/mL Chl+50 μg/mL Spe	0.093	0.095	0.09		3	0.0926667	0.00251661
1.335	Blank	100 μg/mL Amp	0.083	0.083	0.086	0.087	4	0.08475	0.00206155
1.335	Blank	100 μg/mL Amp+25 μg/mL Chl+50 μg/mL Spe	0.083	0.084	0.083	0.086	4	0.084	0.00141421
1.335	SYHY01::p15A-Eraprotos-spe	100 μg/mL Amp	0.091	0.092	0.09		3	0.091	0.001
1.335	SYHY01::p15A-Eraprotos-spe	100 μg/mL Amp+25 μg/mL Chl+50 μg/mL Spe	0.094	0.094	0.092		3	0.0933333	0.0011547
1.335	SYHY01::p15A-spe	100 μg/mL Amp	0.104	0.091	0.091		3	0.0953333	0.00750555
1.335	SYHY01::p15A-spe	100 μg/mL Amp+25 μg/mL Chl+50 μg/mL Spe	0.092	0.092	0.093		3	0.0923333	0.00057735
1.335	SYHY02::p15A-Eraprotos-spe	100 μg/mL Amp	0.095	0.092	0.09		3	0.0923333	0.00251661
1.335	SYHY02::p15A-Eraprotos-spe	100 μg/mL Amp+25 μg/mL Chl+50 μg/mL Spe	0.095	0.096	0.095		3	0.0953333	0.00057735
1.335	SYHY02::p15A-spe	100 μg/mL Amp	0.091	0.095	0.09		3	0.092	0.00264575
1.335	SYHY02::p15A-spe	100 μg/mL Amp+25 μg/mL Chl+50 μg/mL Spe	0.093	0.095	0.09		3	0.0926667	0.00251661
1.66833	Blank	100 μg/mL Amp	0.083	0.083	0.087	0.088	4	0.08525	0.00262996
1.66833	Blank	100 μg/mL Amp+25 μg/mL Chl+50 μg/mL Spe	0.082	0.083	0.082	0.086	4	0.08325	0.00189297
1.66833	SYHY01::p15A-Eraprotos-spe	100 μg/mL Amp	0.096	0.097	0.094		3	0.0956667	0.00152753
1.66833	SYHY01::p15A-Eraprotos-spe	100 μg/mL Amp+25 μg/mL Chl+50 μg/mL Spe	0.096	0.095	0.093		3	0.0946667	0.00152753
1.66833	SYHY01::p15A-spe	100 μg/mL Amp	0.104	0.091	0.092		3	0.0956667	0.00723418
1.66833	SYHY01::p15A-spe	100 μg/mL Amp+25 μg/mL Chl+50 μg/mL Spe	0.09	0.091	0.092		3	0.091	0.001
1.66833	SYHY02::p15A-Eraprotos-spe	100 μg/mL Amp	0.096	0.094	0.091		3	0.0936667	0.00251661
1.66833	SYHY02::p15A-Eraprotos-spe	100 μg/mL Amp+25 μg/mL Chl+50 μg/mL Spe	0.095	0.096	0.094		3	0.095	0.001
1.66833	SYHY02::p15A-spe	100 μg/mL Amp	0.092	0.096	0.091		3	0.093	0.00264575
1.66833	SYHY02::p15A-spe	100 μg/mL Amp+25 μg/mL Chl+50 μg/mL Spe	0.092	0.094	0.089		3	0.0916667	0.00251661
10.0017	Blank	100 μg/mL Amp	0.081	0.081	0.084	0.084	4	0.0825	0.00173205
10.0017	Blank	100 μg/mL Amp+25 μg/mL Chl+50 μg/mL Spe	0.077	0.079	0.076	0.079	4	0.07775	0.0015
10.0017	SYHY01::p15A-Eraprotos-spe	100 μg/mL Amp	0.71	0.705	0.727		3	0.714	0.0115326
10.0017	SYHY01::p15A-Eraprotos-spe	100 μg/mL Amp+25 μg/mL Chl+50 μg/mL Spe	0.709	0.714	0.747		3	0.723333	0.0206478
10.0017	SYHY01::p15A-spe	100 μg/mL Amp	0.532	0.483	0.482		3	0.499	0.0285832
10.0017	SYHY01::p15A-spe	100 μg/mL Amp+25 μg/mL Chl+50 μg/mL Spe	0.52	0.553	0.553		3	0.542	0.0190526
10.0017	SYHY02::p15A-Eraprotos-spe	100 μg/mL Amp	0.792	0.823	0.809		3	0.808	0.0155242
10.0017	SYHY02::p15A-Eraprotos-spe	100 μg/mL Amp+25 μg/mL Chl+50 μg/mL Spe	0.773	0.793	0.804		3	0.79	0.0157162
10.0017	SYHY02::p15A-spe	100 μg/mL Amp	0.636	0.732	0.695		3	0.687667	0.0484183
10.0017	SYHY02::p15A-spe	100 μg/mL Amp+25 μg/mL Chl+50 μg/mL Spe	0.716	0.756	0.688		3	0.72	0.034176
10.335	Blank	100 μg/mL Amp	0.083	0.081	0.088	0.088	4	0.085	0.00355903
10.335	Blank	100 μg/mL Amp+25 μg/mL Chl+50 μg/mL Spe	0.083	0.084	0.079	0.083	4	0.08225	0.00221736
10.335	SYHY01::p15A-Eraprotos-spe	100 μg/mL Amp	0.725	0.707	0.747		3	0.726333	0.0200333
10.335	SYHY01::p15A-Eraprotos-spe	100 μg/mL Amp+25 μg/mL Chl+50 μg/mL Spe	0.719	0.721	0.754		3	0.731333	0.0196554
10.335	SYHY01::p15A-spe	100 μg/mL Amp	0.57	0.516	0.515		3	0.533667	0.0314696
10.335	SYHY01::p15A-spe	100 μg/mL Amp+25 μg/mL Chl+50 μg/mL Spe	0.558	0.604	0.6		3	0.587333	0.025482
10.335	SYHY02::p15A-Eraprotos-spe	100 μg/mL Amp	0.813	0.848	0.842		3	0.834333	0.0187172
10.335	SYHY02::p15A-Eraprotos-spe	100 μg/mL Amp+25 μg/mL Chl+50 μg/mL Spe	0.786	0.811	0.837		3	0.811333	0.0255016
10.335	SYHY02::p15A-spe	100 μg/mL Amp	0.681	0.76	0.724		3	0.721667	0.0395517
10.335	SYHY02::p15A-spe	100 μg/mL Amp+25 μg/mL Chl+50 μg/mL Spe	0.762	0.773	0.727		3	0.754	0.0240208
10.6683	Blank	100 μg/mL Amp	0.082	0.081	0.084	0.086	4	0.08325	0.00221736
10.6683	Blank	100 μg/mL Amp+25 μg/mL Chl+50 μg/mL Spe	0.081	0.083	0.081	0.082	4	0.08175	0.000957427
10.6683	SYHY01::p15A-Eraprotos-spe	100 μg/mL Amp	0.725	0.721	0.75		3	0.732	0.0157162
10.6683	SYHY01::p15A-Eraprotos-spe	100 μg/mL Amp+25 μg/mL Chl+50 μg/mL Spe	0.717	0.718	0.751		3	0.728667	0.0193477
10.6683	SYHY01::p15A-spe	100 μg/mL Amp	0.599	0.538	0.537		3	0.558	0.0355106
10.6683	SYHY01::p15A-spe	100 μg/mL Amp+25 μg/mL Chl+50 μg/mL Spe	0.584	0.635	0.624		3	0.614333	0.026839
10.6683	SYHY02::p15A-Eraprotos-spe	100 μg/mL Amp	0.827	0.867	0.858		3	0.850667	0.0209841
10.6683	SYHY02::p15A-Eraprotos-spe	100 μg/mL Amp+25 μg/mL Chl+50 μg/mL Spe	0.787	0.825	0.855		3	0.822333	0.0340783
10.6683	SYHY02::p15A-spe	100 μg/mL Amp	0.709	0.778	0.743		3	0.743333	0.0345012
10.6683	SYHY02::p15A-spe	100 μg/mL Amp+25 μg/mL Chl+50 μg/mL Spe	0.783	0.777	0.748		3	0.769333	0.0187172
11.0017	Blank	100 μg/mL Amp	0.082	0.081	0.086	0.086	4	0.08375	0.00262996
11.0017	Blank	100 μg/mL Amp+25 μg/mL Chl+50 μg/mL Spe	0.083	0.084	0.083	0.086	4	0.084	0.00141421
11.0017	SYHY01::p15A-Eraprotos-spe	100 μg/mL Amp	0.738	0.737	0.765		3	0.746667	0.015885
11.0017	SYHY01::p15A-Eraprotos-spe	100 μg/mL Amp+25 μg/mL Chl+50 μg/mL Spe	0.719	0.721	0.752		3	0.730667	0.0185023
11.0017	SYHY01::p15A-spe	100 μg/mL Amp	0.637	0.567	0.569		3	0.591	0.0398497
11.0017	SYHY01::p15A-spe	100 μg/mL Amp+25 μg/mL Chl+50 μg/mL Spe	0.615	0.67	0.658		3	0.647667	0.0289194
11.0017	SYHY02::p15A-Eraprotos-spe	100 μg/mL Amp	0.838	0.88	0.887		3	0.868333	0.0265016
11.0017	SYHY02::p15A-Eraprotos-spe	100 μg/mL Amp+25 μg/mL Chl+50 μg/mL Spe	0.796	0.838	0.868		3	0.834	0.0361663
11.0017	SYHY02::p15A-spe	100 μg/mL Amp	0.729	0.792	0.757		3	0.759333	0.0315647
11.0017	SYHY02::p15A-spe	100 μg/mL Amp+25 μg/mL Chl+50 μg/mL Spe	0.797	0.788	0.759		3	0.781333	0.0198578
11.335	Blank	100 μg/mL Amp	0.083	0.082	0.083	0.083	4	0.08275	0.0005
11.335	Blank	100 μg/mL Amp+25 μg/mL Chl+50 μg/mL Spe	0.085	0.084	0.08	0.083	4	0.083	0.00216025
11.335	SYHY01::p15A-Eraprotos-spe	100 μg/mL Amp	0.76	0.759	0.79		3	0.769667	0.0176163
11.335	SYHY01::p15A-Eraprotos-spe	100 μg/mL Amp+25 μg/mL Chl+50 μg/mL Spe	0.723	0.72	0.751		3	0.731333	0.0170978
11.335	SYHY01::p15A-spe	100 μg/mL Amp	0.676	0.604	0.606		3	0.628667	0.0410041
11.335	SYHY01::p15A-spe	100 μg/mL Amp+25 μg/mL Chl+50 μg/mL Spe	0.647	0.699	0.694		3	0.68	0.028688
11.335	SYHY02::p15A-Eraprotos-spe	100 μg/mL Amp	0.854	0.893	0.894		3	0.880333	0.0228108
11.335	SYHY02::p15A-Eraprotos-spe	100 μg/mL Amp+25 μg/mL Chl+50 μg/mL Spe	0.797	0.853	0.889		3	0.846333	0.0463609
11.335	SYHY02::p15A-spe	100 μg/mL Amp	0.754	0.809	0.775		3	0.779333	0.0277549
11.335	SYHY02::p15A-spe	100 μg/mL Amp+25 μg/mL Chl+50 μg/mL Spe	0.806	0.788	0.772		3	0.788667	0.0170098
11.6683	Blank	100 μg/mL Amp	0.084	0.083	0.087	0.087	4	0.08525	0.00206155
11.6683	Blank	100 μg/mL Amp+25 μg/mL Chl+50 μg/mL Spe	0.082	0.084	0.082	0.085	4	0.08325	0.0015
11.6683	SYHY01::p15A-Eraprotos-spe	100 μg/mL Amp	0.76	0.761	0.804		3	0.775	0.0251197
11.6683	SYHY01::p15A-Eraprotos-spe	100 μg/mL Amp+25 μg/mL Chl+50 μg/mL Spe	0.723	0.726	0.755		3	0.734667	0.017673
11.6683	SYHY01::p15A-spe	100 μg/mL Amp	0.693	0.618	0.623		3	0.644667	0.0419325
11.6683	SYHY01::p15A-spe	100 μg/mL Amp+25 μg/mL Chl+50 μg/mL Spe	0.67	0.722	0.715		3	0.702333	0.0282194
11.6683	SYHY02::p15A-Eraprotos-spe	100 μg/mL Amp	0.881	0.915	0.906		3	0.900667	0.0176163
11.6683	SYHY02::p15A-Eraprotos-spe	100 μg/mL Amp+25 μg/mL Chl+50 μg/mL Spe	0.812	0.868	0.903		3	0.861	0.0459021
11.6683	SYHY02::p15A-spe	100 μg/mL Amp	0.761	0.837	0.794		3	0.797333	0.0381095
11.6683	SYHY02::p15A-spe	100 μg/mL Amp+25 μg/mL Chl+50 μg/mL Spe	0.824	0.803	0.785		3	0.804	0.0195192
12.0017	Blank	100 μg/mL Amp	0.084	0.083	0.087	0.087	4	0.08525	0.00206155
12.0017	Blank	100 μg/mL Amp+25 μg/mL Chl+50 μg/mL Spe	0.085	0.086	0.082	0.085	4	0.0845	0.00173205
12.0017	SYHY01::p15A-Eraprotos-spe	100 μg/mL Amp	0.778	0.782	0.814		3	0.791333	0.0197315
12.0017	SYHY01::p15A-Eraprotos-spe	100 μg/mL Amp+25 μg/mL Chl+50 μg/mL Spe	0.726	0.725	0.757		3	0.736	0.0181934
12.0017	SYHY01::p15A-spe	100 μg/mL Amp	0.711	0.642	0.648		3	0.667	0.038223
12.0017	SYHY01::p15A-spe	100 μg/mL Amp+25 μg/mL Chl+50 μg/mL Spe	0.693	0.747	0.739		3	0.726333	0.0291433
12.0017	SYHY02::p15A-Eraprotos-spe	100 μg/mL Amp	0.891	0.924	0.929		3	0.914667	0.0206478
12.0017	SYHY02::p15A-Eraprotos-spe	100 μg/mL Amp+25 μg/mL Chl+50 μg/mL Spe	0.819	0.877	0.915		3	0.870333	0.048346
12.0017	SYHY02::p15A-spe	100 μg/mL Amp	0.783	0.849	0.807		3	0.813	0.0334066
12.0017	SYHY02::p15A-spe	100 μg/mL Amp+25 μg/mL Chl+50 μg/mL Spe	0.837	0.816	0.793		3	0.815333	0.0220076
12.335	Blank	100 μg/mL Amp	0.085	0.083	0.088	0.088	4	0.086	0.00244949
12.335	Blank	100 μg/mL Amp+25 μg/mL Chl+50 μg/mL Spe	0.084	0.085	0.084	0.087	4	0.085	0.00141421
12.335	SYHY01::p15A-Eraprotos-spe	100 μg/mL Amp	0.79	0.794	0.827		3	0.803667	0.020306
12.335	SYHY01::p15A-Eraprotos-spe	100 μg/mL Amp+25 μg/mL Chl+50 μg/mL Spe	0.73	0.728	0.757		3	0.738333	0.0161967
12.335	SYHY01::p15A-spe	100 μg/mL Amp	0.726	0.657	0.664		3	0.682333	0.0379781
12.335	SYHY01::p15A-spe	100 μg/mL Amp+25 μg/mL Chl+50 μg/mL Spe	0.702	0.749	0.746		3	0.732333	0.0263122
12.335	SYHY02::p15A-Eraprotos-spe	100 μg/mL Amp	0.911	0.951	0.951		3	0.937667	0.023094
12.335	SYHY02::p15A-Eraprotos-spe	100 μg/mL Amp+25 μg/mL Chl+50 μg/mL Spe	0.836	0.895	0.929		3	0.886667	0.0470567
12.335	SYHY02::p15A-spe	100 μg/mL Amp	0.8	0.871	0.825		3	0.832	0.0360139
12.335	SYHY02::p15A-spe	100 μg/mL Amp+25 μg/mL Chl+50 μg/mL Spe	0.853	0.838	0.802		3	0.831	0.0262107
12.6683	Blank	100 μg/mL Amp	0.082	0.082	0.085	0.088	4	0.08425	0.00287228
12.6683	Blank	100 μg/mL Amp+25 μg/mL Chl+50 μg/mL Spe	0.082	0.082	0.075	0.078	4	0.07925	0.00340343
12.6683	SYHY01::p15A-Eraprotos-spe	100 μg/mL Amp	0.796	0.801	0.837		3	0.811333	0.0223681
12.6683	SYHY01::p15A-Eraprotos-spe	100 μg/mL Amp+25 μg/mL Chl+50 μg/mL Spe	0.729	0.726	0.752		3	0.735667	0.0142244
12.6683	SYHY01::p15A-spe	100 μg/mL Amp	0.743	0.666	0.674		3	0.694333	0.042336
12.6683	SYHY01::p15A-spe	100 μg/mL Amp+25 μg/mL Chl+50 μg/mL Spe	0.715	0.754	0.752		3	0.740333	0.0219621
12.6683	SYHY02::p15A-Eraprotos-spe	100 μg/mL Amp	0.911	0.962	0.969		3	0.947333	0.0316596
12.6683	SYHY02::p15A-Eraprotos-spe	100 μg/mL Amp+25 μg/mL Chl+50 μg/mL Spe	0.836	0.901	0.942		3	0.893	0.0534509
12.6683	SYHY02::p15A-spe	100 μg/mL Amp	0.82	0.886	0.849		3	0.851667	0.0330807
12.6683	SYHY02::p15A-spe	100 μg/mL Amp+25 μg/mL Chl+50 μg/mL Spe	0.856	0.835	0.801		3	0.830667	0.0277549
13.0017	Blank	100 μg/mL Amp	0.085	0.084	0.089	0.089	4	0.08675	0.00262996
13.0017	Blank	100 μg/mL Amp+25 μg/mL Chl+50 μg/mL Spe	0.086	0.087	0.083	0.086	4	0.0855	0.00173205
13.0017	SYHY01::p15A-Eraprotos-spe	100 μg/mL Amp	0.815	0.82	0.854		3	0.829667	0.0212211
13.0017	SYHY01::p15A-Eraprotos-spe	100 μg/mL Amp+25 μg/mL Chl+50 μg/mL Spe	0.733	0.734	0.754		3	0.740333	0.0118462
13.0017	SYHY01::p15A-spe	100 μg/mL Amp	0.762	0.683	0.69		3	0.711667	0.0437302
13.0017	SYHY01::p15A-spe	100 μg/mL Amp+25 μg/mL Chl+50 μg/mL Spe	0.728	0.765	0.764		3	0.752333	0.0210792
13.0017	SYHY02::p15A-Eraprotos-spe	100 μg/mL Amp	0.928	0.979	0.979		3	0.962	0.0294449
13.0017	SYHY02::p15A-Eraprotos-spe	100 μg/mL Amp+25 μg/mL Chl+50 μg/mL Spe	0.859	0.92	0.956		3	0.911667	0.049034
13.0017	SYHY02::p15A-spe	100 μg/mL Amp	0.829	0.899	0.863		3	0.863667	0.0350048
13.0017	SYHY02::p15A-spe	100 μg/mL Amp+25 μg/mL Chl+50 μg/mL Spe	0.874	0.846	0.814		3	0.844667	0.0300222
13.335	Blank	100 μg/mL Amp	0.083	0.083	0.09	0.091	4	0.08675	0.00434933
13.335	Blank	100 μg/mL Amp+25 μg/mL Chl+50 μg/mL Spe	0.096	0.097	0.096	0.098	4	0.09675	0.000957427
13.335	SYHY01::p15A-Eraprotos-spe	100 μg/mL Amp	0.821	0.828	0.861		3	0.836667	0.021362
13.335	SYHY01::p15A-Eraprotos-spe	100 μg/mL Amp+25 μg/mL Chl+50 μg/mL Spe	0.742	0.742	0.765		3	0.749667	0.0132791
13.335	SYHY01::p15A-spe	100 μg/mL Amp	0.773	0.691	0.7		3	0.721333	0.0449704
13.335	SYHY01::p15A-spe	100 μg/mL Amp+25 μg/mL Chl+50 μg/mL Spe	0.75	0.788	0.789		3	0.775667	0.0222336
13.335	SYHY02::p15A-Eraprotos-spe	100 μg/mL Amp	0.947	0.987	1.019		3	0.984333	0.036074
13.335	SYHY02::p15A-Eraprotos-spe	100 μg/mL Amp+25 μg/mL Chl+50 μg/mL Spe	0.882	0.949	0.979		3	0.936667	0.0496622
13.335	SYHY02::p15A-spe	100 μg/mL Amp	0.853	0.915	0.88		3	0.882667	0.0310859
13.335	SYHY02::p15A-spe	100 μg/mL Amp+25 μg/mL Chl+50 μg/mL Spe	0.896	0.871	0.836		3	0.867667	0.0301386
13.6683	Blank	100 μg/mL Amp	0.081	0.082	0.088	0.087	4	0.0845	0.00351188
13.6683	Blank	100 μg/mL Amp+25 μg/mL Chl+50 μg/mL Spe	0.084	0.085	0.087	0.09	4	0.0865	0.00264575
13.6683	SYHY01::p15A-Eraprotos-spe	100 μg/mL Amp	0.827	0.831	0.867		3	0.841667	0.0220303
13.6683	SYHY01::p15A-Eraprotos-spe	100 μg/mL Amp+25 μg/mL Chl+50 μg/mL Spe	0.732	0.73	0.752		3	0.738	0.0121655
13.6683	SYHY01::p15A-spe	100 μg/mL Amp	0.784	0.699	0.708		3	0.730333	0.046694
13.6683	SYHY01::p15A-spe	100 μg/mL Amp+25 μg/mL Chl+50 μg/mL Spe	0.756	0.786	0.786		3	0.776	0.0173205
13.6683	SYHY02::p15A-Eraprotos-spe	100 μg/mL Amp	0.955	1.002	1.006		3	0.987667	0.0283608
13.6683	SYHY02::p15A-Eraprotos-spe	100 μg/mL Amp+25 μg/mL Chl+50 μg/mL Spe	0.887	0.951	0.974		3	0.937333	0.0450814
13.6683	SYHY02::p15A-spe	100 μg/mL Amp	0.866	0.917	0.883		3	0.888667	0.0259679
13.6683	SYHY02::p15A-spe	100 μg/mL Amp+25 μg/mL Chl+50 μg/mL Spe	0.903	0.874	0.838		3	0.871667	0.0325628
14.0017	Blank	100 μg/mL Amp	0.084	0.084	0.087	0.089	4	0.086	0.00244949
14.0017	Blank	100 μg/mL Amp+25 μg/mL Chl+50 μg/mL Spe	0.084	0.086	0.079	0.082	4	0.08275	0.00298608
14.0017	SYHY01::p15A-Eraprotos-spe	100 μg/mL Amp	0.85	0.85	0.889		3	0.863	0.0225167
14.0017	SYHY01::p15A-Eraprotos-spe	100 μg/mL Amp+25 μg/mL Chl+50 μg/mL Spe	0.731	0.73	0.748		3	0.736333	0.010116
14.0017	SYHY01::p15A-spe	100 μg/mL Amp	0.804	0.719	0.729		3	0.750667	0.0464579
14.0017	SYHY01::p15A-spe	100 μg/mL Amp+25 μg/mL Chl+50 μg/mL Spe	0.77	0.802	0.794		3	0.788667	0.0166533
14.0017	SYHY02::p15A-Eraprotos-spe	100 μg/mL Amp	0.969	1.017	1.032		3	1.006	0.032909
14.0017	SYHY02::p15A-Eraprotos-spe	100 μg/mL Amp+25 μg/mL Chl+50 μg/mL Spe	0.89	0.959	0.997		3	0.948667	0.0542433
14.0017	SYHY02::p15A-spe	100 μg/mL Amp	0.886	0.936	0.903		3	0.908333	0.0254231
14.0017	SYHY02::p15A-spe	100 μg/mL Amp+25 μg/mL Chl+50 μg/mL Spe	0.909	0.877	0.843		3	0.876333	0.0330051
14.335	Blank	100 μg/mL Amp	0.083	0.082	0.085	0.086	4	0.084	0.00182574
14.335	Blank	100 μg/mL Amp+25 μg/mL Chl+50 μg/mL Spe	0.082	0.082	0.083	0.086	4	0.08325	0.00189297
14.335	SYHY01::p15A-Eraprotos-spe	100 μg/mL Amp	0.859	0.86	0.9		3	0.873	0.023388
14.335	SYHY01::p15A-Eraprotos-spe	100 μg/mL Amp+25 μg/mL Chl+50 μg/mL Spe	0.726	0.726	0.747		3	0.733	0.0121244
14.335	SYHY01::p15A-spe	100 μg/mL Amp	0.814	0.729	0.74		3	0.761	0.0462277
14.335	SYHY01::p15A-spe	100 μg/mL Amp+25 μg/mL Chl+50 μg/mL Spe	0.781	0.798	0.8		3	0.793	0.0104403
14.335	SYHY02::p15A-Eraprotos-spe	100 μg/mL Amp	0.978	1.034	1.04		3	1.01733	0.0341955
14.335	SYHY02::p15A-Eraprotos-spe	100 μg/mL Amp+25 μg/mL Chl+50 μg/mL Spe	0.903	0.971	1.012		3	0.962	0.0550545
14.335	SYHY02::p15A-spe	100 μg/mL Amp	0.897	0.943	0.913		3	0.917667	0.0233524
14.335	SYHY02::p15A-spe	100 μg/mL Amp+25 μg/mL Chl+50 μg/mL Spe	0.921	0.89	0.859		3	0.89	0.031
14.6683	Blank	100 μg/mL Amp	0.083	0.082	0.089	0.089	4	0.08575	0.00377492
14.6683	Blank	100 μg/mL Amp+25 μg/mL Chl+50 μg/mL Spe	0.087	0.088	0.085	0.088	4	0.087	0.00141421
14.6683	SYHY01::p15A-Eraprotos-spe	100 μg/mL Amp	0.861	0.865	0.906		3	0.877333	0.0249065
14.6683	SYHY01::p15A-Eraprotos-spe	100 μg/mL Amp+25 μg/mL Chl+50 μg/mL Spe	0.726	0.725	0.743		3	0.731333	0.010116
14.6683	SYHY01::p15A-spe	100 μg/mL Amp	0.825	0.743	0.747		3	0.771667	0.0462313
14.6683	SYHY01::p15A-spe	100 μg/mL Amp+25 μg/mL Chl+50 μg/mL Spe	0.801	0.815	0.817		3	0.811	0.0087178
14.6683	SYHY02::p15A-Eraprotos-spe	100 μg/mL Amp	0.992	1.049	1.057		3	1.03267	0.0354448
14.6683	SYHY02::p15A-Eraprotos-spe	100 μg/mL Amp+25 μg/mL Chl+50 μg/mL Spe	0.916	0.982	1.027		3	0.975	0.0558301
14.6683	SYHY02::p15A-spe	100 μg/mL Amp	0.92	0.959	0.929		3	0.936	0.0204206
14.6683	SYHY02::p15A-spe	100 μg/mL Amp+25 μg/mL Chl+50 μg/mL Spe	0.932	0.902	0.874		3	0.902667	0.0290057
15.0017	Blank	100 μg/mL Amp	0.081	0.079	0.085	0.085	4	0.0825	0.003
15.0017	Blank	100 μg/mL Amp+25 μg/mL Chl+50 μg/mL Spe	0.084	0.085	0.081	0.083	4	0.08325	0.00170783
15.0017	SYHY01::p15A-Eraprotos-spe	100 μg/mL Amp	0.885	0.888	0.928		3	0.900333	0.0240069
15.0017	SYHY01::p15A-Eraprotos-spe	100 μg/mL Amp+25 μg/mL Chl+50 μg/mL Spe	0.721	0.718	0.735		3	0.724667	0.00907377
15.0017	SYHY01::p15A-spe	100 μg/mL Amp	0.839	0.758	0.766		3	0.787667	0.0446356
15.0017	SYHY01::p15A-spe	100 μg/mL Amp+25 μg/mL Chl+50 μg/mL Spe	0.811	0.824	0.835		3	0.823333	0.0120139
15.0017	SYHY02::p15A-Eraprotos-spe	100 μg/mL Amp	0.998	1.055	1.073		3	1.042	0.0391535
15.0017	SYHY02::p15A-Eraprotos-spe	100 μg/mL Amp+25 μg/mL Chl+50 μg/mL Spe	0.927	0.987	1.033		3	0.982333	0.0531539
15.0017	SYHY02::p15A-spe	100 μg/mL Amp	0.932	0.969	0.938		3	0.946333	0.0198578
15.0017	SYHY02::p15A-spe	100 μg/mL Amp+25 μg/mL Chl+50 μg/mL Spe	0.949	0.914	0.88		3	0.914333	0.0345012
15.335	Blank	100 μg/mL Amp	0.084	0.083	0.086	0.088	4	0.08525	0.00221736
15.335	Blank	100 μg/mL Amp+25 μg/mL Chl+50 μg/mL Spe	0.085	0.085	0.083	0.086	4	0.08475	0.00125831
15.335	SYHY01::p15A-Eraprotos-spe	100 μg/mL Amp	0.897	0.903	0.936		3	0.912	0.021
15.335	SYHY01::p15A-Eraprotos-spe	100 μg/mL Amp+25 μg/mL Chl+50 μg/mL Spe	0.717	0.715	0.735		3	0.722333	0.0110151
15.335	SYHY01::p15A-spe	100 μg/mL Amp	0.848	0.762	0.775		3	0.795	0.0463573
15.335	SYHY01::p15A-spe	100 μg/mL Amp+25 μg/mL Chl+50 μg/mL Spe	0.822	0.824	0.829		3	0.825	0.00360555
15.335	SYHY02::p15A-Eraprotos-spe	100 μg/mL Amp	1.012	1.064	1.087		3	1.05433	0.0384231
15.335	SYHY02::p15A-Eraprotos-spe	100 μg/mL Amp+25 μg/mL Chl+50 μg/mL Spe	0.935	0.996	1.046		3	0.992333	0.0555908
15.335	SYHY02::p15A-spe	100 μg/mL Amp	0.95	0.979	0.948		3	0.959	0.0173494
15.335	SYHY02::p15A-spe	100 μg/mL Amp+25 μg/mL Chl+50 μg/mL Spe	0.958	0.924	0.895		3	0.925667	0.0315331
15.6683	Blank	100 μg/mL Amp	0.083	0.083	0.088	0.088	4	0.0855	0.00288675
15.6683	Blank	100 μg/mL Amp+25 μg/mL Chl+50 μg/mL Spe	0.083	0.083	0.084	0.087	4	0.08425	0.00189297
15.6683	SYHY01::p15A-Eraprotos-spe	100 μg/mL Amp	0.886	0.89	0.925		3	0.900333	0.0214554
15.6683	SYHY01::p15A-Eraprotos-spe	100 μg/mL Amp+25 μg/mL Chl+50 μg/mL Spe	0.716	0.714	0.733		3	0.721	0.0104403
15.6683	SYHY01::p15A-spe	100 μg/mL Amp	0.858	0.768	0.774		3	0.8	0.050319
15.6683	SYHY01::p15A-spe	100 μg/mL Amp+25 μg/mL Chl+50 μg/mL Spe	0.827	0.836	0.832		3	0.831667	0.00450925
15.6683	SYHY02::p15A-Eraprotos-spe	100 μg/mL Amp	1.025	1.09	1.09		3	1.06833	0.0375278
15.6683	SYHY02::p15A-Eraprotos-spe	100 μg/mL Amp+25 μg/mL Chl+50 μg/mL Spe	0.948	1.01	1.044		3	1.00067	0.0486758
15.6683	SYHY02::p15A-spe	100 μg/mL Amp	0.959	0.992	0.96		3	0.970333	0.0187705
15.6683	SYHY02::p15A-spe	100 μg/mL Amp+25 μg/mL Chl+50 μg/mL Spe	0.971	0.933	0.901		3	0.935	0.0350428
16.0017	Blank	100 μg/mL Amp	0.084	0.084	0.088	0.09	4	0.0865	0.003
16.0017	Blank	100 μg/mL Amp+25 μg/mL Chl+50 μg/mL Spe	0.086	0.088	0.086	0.088	4	0.087	0.0011547
16.0017	SYHY01::p15A-Eraprotos-spe	100 μg/mL Amp	0.895	0.901	0.938		3	0.911333	0.0232881
16.0017	SYHY01::p15A-Eraprotos-spe	100 μg/mL Amp+25 μg/mL Chl+50 μg/mL Spe	0.715	0.712	0.731		3	0.719333	0.0102144
16.0017	SYHY01::p15A-spe	100 μg/mL Amp	0.866	0.77	0.785		3	0.807	0.051643
16.0017	SYHY01::p15A-spe	100 μg/mL Amp+25 μg/mL Chl+50 μg/mL Spe	0.844	0.848	0.846		3	0.846	0.002
16.0017	SYHY02::p15A-Eraprotos-spe	100 μg/mL Amp	1.035	1.098	1.116		3	1.083	0.0425323
16.0017	SYHY02::p15A-Eraprotos-spe	100 μg/mL Amp+25 μg/mL Chl+50 μg/mL Spe	0.959	1.018	1.07		3	1.01567	0.0555368
16.0017	SYHY02::p15A-spe	100 μg/mL Amp	0.973	1.006	0.972		3	0.983667	0.0193477
16.0017	SYHY02::p15A-spe	100 μg/mL Amp+25 μg/mL Chl+50 μg/mL Spe	0.983	0.942	0.919		3	0.948	0.0324191
16.335	Blank	100 μg/mL Amp	0.081	0.079	0.086	0.083	4	0.08225	0.00298608
16.335	Blank	100 μg/mL Amp+25 μg/mL Chl+50 μg/mL Spe	0.083	0.084	0.08	0.083	4	0.0825	0.00173205
16.335	SYHY01::p15A-Eraprotos-spe	100 μg/mL Amp	0.91	0.92	0.958		3	0.929333	0.0253246
16.335	SYHY01::p15A-Eraprotos-spe	100 μg/mL Amp+25 μg/mL Chl+50 μg/mL Spe	0.706	0.701	0.718		3	0.708333	0.00873689
16.335	SYHY01::p15A-spe	100 μg/mL Amp	0.879	0.779	0.794		3	0.817333	0.053929
16.335	SYHY01::p15A-spe	100 μg/mL Amp+25 μg/mL Chl+50 μg/mL Spe	0.849	0.848	0.852		3	0.849667	0.00208167
16.335	SYHY02::p15A-Eraprotos-spe	100 μg/mL Amp	1.042	1.111	1.129		3	1.094	0.0459239
16.335	SYHY02::p15A-Eraprotos-spe	100 μg/mL Amp+25 μg/mL Chl+50 μg/mL Spe	0.959	1.022	1.072		3	1.01767	0.0566245
16.335	SYHY02::p15A-spe	100 μg/mL Amp	0.971	1.016	0.984		3	0.990333	0.0231589
16.335	SYHY02::p15A-spe	100 μg/mL Amp+25 μg/mL Chl+50 μg/mL Spe	0.981	0.944	0.916		3	0.947	0.0326037
16.6683	Blank	100 μg/mL Amp	0.085	0.084	0.087	0.088	4	0.086	0.00182574
16.6683	Blank	100 μg/mL Amp+25 μg/mL Chl+50 μg/mL Spe	0.087	0.085	0.084	0.086	4	0.0855	0.00129099
16.6683	SYHY01::p15A-Eraprotos-spe	100 μg/mL Amp	0.908	0.913	0.951		3	0.924	0.023516
16.6683	SYHY01::p15A-Eraprotos-spe	100 μg/mL Amp+25 μg/mL Chl+50 μg/mL Spe	0.704	0.701	0.716		3	0.707	0.00793725
16.6683	SYHY01::p15A-spe	100 μg/mL Amp	0.885	0.786	0.802		3	0.824333	0.0531445
16.6683	SYHY01::p15A-spe	100 μg/mL Amp+25 μg/mL Chl+50 μg/mL Spe	0.863	0.853	0.855		3	0.857	0.0052915
16.6683	SYHY02::p15A-Eraprotos-spe	100 μg/mL Amp	1.054	1.115	1.14		3	1.103	0.044238
16.6683	SYHY02::p15A-Eraprotos-spe	100 μg/mL Amp+25 μg/mL Chl+50 μg/mL Spe	0.968	1.03	1.083		3	1.027	0.0575587
16.6683	SYHY02::p15A-spe	100 μg/mL Amp	0.99	1.025	0.996		3	1.00367	0.0187172
16.6683	SYHY02::p15A-spe	100 μg/mL Amp+25 μg/mL Chl+50 μg/mL Spe	0.996	0.956	0.929		3	0.960333	0.0337095
17.0017	Blank	100 μg/mL Amp	0.084	0.085	0.085	0.086	4	0.085	0.000816497
17.0017	Blank	100 μg/mL Amp+25 μg/mL Chl+50 μg/mL Spe	0.077	0.078	0.074	0.077	4	0.0765	0.00173205
17.0017	SYHY01::p15A-Eraprotos-spe	100 μg/mL Amp	0.923	0.929	0.959		3	0.937	0.0192873
17.0017	SYHY01::p15A-Eraprotos-spe	100 μg/mL Amp+25 μg/mL Chl+50 μg/mL Spe	0.691	0.69	0.703		3	0.694667	0.00723418
17.0017	SYHY01::p15A-spe	100 μg/mL Amp	0.904	0.805	0.816		3	0.841667	0.0542617
17.0017	SYHY01::p15A-spe	100 μg/mL Amp+25 μg/mL Chl+50 μg/mL Spe	0.87	0.855	0.858		3	0.861	0.00793725
17.0017	SYHY02::p15A-Eraprotos-spe	100 μg/mL Amp	1.069	1.138	1.139		3	1.11533	0.040129
17.0017	SYHY02::p15A-Eraprotos-spe	100 μg/mL Amp+25 μg/mL Chl+50 μg/mL Spe	0.975	1.032	1.074		3	1.027	0.049689
17.0017	SYHY02::p15A-spe	100 μg/mL Amp	0.987	1.033	1.002		3	1.00733	0.0234592
17.0017	SYHY02::p15A-spe	100 μg/mL Amp+25 μg/mL Chl+50 μg/mL Spe	0.996	0.958	0.934		3	0.962667	0.0312623
17.335	Blank	100 μg/mL Amp	0.085	0.083	0.087	0.086	4	0.08525	0.00170783
17.335	Blank	100 μg/mL Amp+25 μg/mL Chl+50 μg/mL Spe	0.084	0.086	0.085	0.087	4	0.0855	0.00129099
17.335	SYHY01::p15A-Eraprotos-spe	100 μg/mL Amp	0.931	0.937	0.973		3	0.947	0.0227156
17.335	SYHY01::p15A-Eraprotos-spe	100 μg/mL Amp+25 μg/mL Chl+50 μg/mL Spe	0.696	0.694	0.708		3	0.699333	0.00757188
17.335	SYHY01::p15A-spe	100 μg/mL Amp	0.915	0.811	0.828		3	0.851333	0.0557883
17.335	SYHY01::p15A-spe	100 μg/mL Amp+25 μg/mL Chl+50 μg/mL Spe	0.885	0.857	0.868		3	0.87	0.0141067
17.335	SYHY02::p15A-Eraprotos-spe	100 μg/mL Amp	1.074	1.143	1.159		3	1.12533	0.04517
17.335	SYHY02::p15A-Eraprotos-spe	100 μg/mL Amp+25 μg/mL Chl+50 μg/mL Spe	0.99	1.05	1.107		3	1.049	0.0585064
17.335	SYHY02::p15A-spe	100 μg/mL Amp	1.024	1.046	1.018		3	1.02933	0.0147422
17.335	SYHY02::p15A-spe	100 μg/mL Amp+25 μg/mL Chl+50 μg/mL Spe	1.015	0.973	0.95		3	0.979333	0.0329596
17.6683	Blank	100 μg/mL Amp	0.081	0.079	0.083	0.081	4	0.081	0.00163299
17.6683	Blank	100 μg/mL Amp+25 μg/mL Chl+50 μg/mL Spe	0.08	0.083	0.077	0.079	4	0.07975	0.0025
17.6683	SYHY01::p15A-Eraprotos-spe	100 μg/mL Amp	0.937	0.943	0.978		3	0.952667	0.0221435
17.6683	SYHY01::p15A-Eraprotos-spe	100 μg/mL Amp+25 μg/mL Chl+50 μg/mL Spe	0.69	0.687	0.697		3	0.691333	0.0051316
17.6683	SYHY01::p15A-spe	100 μg/mL Amp	0.928	0.814	0.834		3	0.858667	0.0608714
17.6683	SYHY01::p15A-spe	100 μg/mL Amp+25 μg/mL Chl+50 μg/mL Spe	0.892	0.863	0.874		3	0.876333	0.0146401
17.6683	SYHY02::p15A-Eraprotos-spe	100 μg/mL Amp	1.077	1.153	1.152		3	1.12733	0.0435928
17.6683	SYHY02::p15A-Eraprotos-spe	100 μg/mL Amp+25 μg/mL Chl+50 μg/mL Spe	0.991	1.053	1.098		3	1.04733	0.0537246
17.6683	SYHY02::p15A-spe	100 μg/mL Amp	1.009	1.051	1.024		3	1.028	0.0212838
17.6683	SYHY02::p15A-spe	100 μg/mL Amp+25 μg/mL Chl+50 μg/mL Spe	1.023	0.981	0.956		3	0.986667	0.0338575
18.0017	Blank	100 μg/mL Amp	0.084	0.083	0.083	0.084	4	0.0835	0.00057735
18.0017	Blank	100 μg/mL Amp+25 μg/mL Chl+50 μg/mL Spe	0.079	0.082	0.081	0.088	4	0.0825	0.00387298
18.0017	SYHY01::p15A-Eraprotos-spe	100 μg/mL Amp	0.951	0.959	0.999		3	0.969667	0.0257164
18.0017	SYHY01::p15A-Eraprotos-spe	100 μg/mL Amp+25 μg/mL Chl+50 μg/mL Spe	0.682	0.678	0.697		3	0.685667	0.0100167
18.0017	SYHY01::p15A-spe	100 μg/mL Amp	0.938	0.825	0.849		3	0.870667	0.0595343
18.0017	SYHY01::p15A-spe	100 μg/mL Amp+25 μg/mL Chl+50 μg/mL Spe	0.905	0.866	0.883		3	0.884667	0.0195533
18.0017	SYHY02::p15A-Eraprotos-spe	100 μg/mL Amp	1.096	1.176	1.179		3	1.15033	0.0470779
18.0017	SYHY02::p15A-Eraprotos-spe	100 μg/mL Amp+25 μg/mL Chl+50 μg/mL Spe	1.008	1.072	1.118		3	1.066	0.0552449
18.0017	SYHY02::p15A-spe	100 μg/mL Amp	1.034	1.065	1.043		3	1.04733	0.0159478
18.0017	SYHY02::p15A-spe	100 μg/mL Amp+25 μg/mL Chl+50 μg/mL Spe	1.04	0.994	0.972		3	1.002	0.0346987
18.335	Blank	100 μg/mL Amp	0.084	0.083	0.087	0.087	4	0.08525	0.00206155
18.335	Blank	100 μg/mL Amp+25 μg/mL Chl+50 μg/mL Spe	0.086	0.082	0.081	0.085	4	0.0835	0.00238048
18.335	SYHY01::p15A-Eraprotos-spe	100 μg/mL Amp	0.956	0.964	1.005		3	0.975	0.0262869
18.335	SYHY01::p15A-Eraprotos-spe	100 μg/mL Amp+25 μg/mL Chl+50 μg/mL Spe	0.68	0.678	0.694		3	0.684	0.0087178
18.335	SYHY01::p15A-spe	100 μg/mL Amp	0.943	0.831	0.854		3	0.876	0.0591523
18.335	SYHY01::p15A-spe	100 μg/mL Amp+25 μg/mL Chl+50 μg/mL Spe	0.914	0.873	0.894		3	0.893667	0.020502
18.335	SYHY02::p15A-Eraprotos-spe	100 μg/mL Amp	1.108	1.188	1.195		3	1.16367	0.0483356
18.335	SYHY02::p15A-Eraprotos-spe	100 μg/mL Amp+25 μg/mL Chl+50 μg/mL Spe	1.015	1.07	1.141		3	1.07533	0.0631691
18.335	SYHY02::p15A-spe	100 μg/mL Amp	1.042	1.078	1.056		3	1.05867	0.0181475
18.335	SYHY02::p15A-spe	100 μg/mL Amp+25 μg/mL Chl+50 μg/mL Spe	1.038	0.997	0.98		3	1.005	0.0298161
18.6683	Blank	100 μg/mL Amp	0.083	0.085	0.084	0.084	4	0.084	0.000816497
18.6683	Blank	100 μg/mL Amp+25 μg/mL Chl+50 μg/mL Spe	0.084	0.086	0.081	0.083	4	0.0835	0.00208167
18.6683	SYHY01::p15A-Eraprotos-spe	100 μg/mL Amp	0.967	0.974	1.004		3	0.981667	0.0196554
18.6683	SYHY01::p15A-Eraprotos-spe	100 μg/mL Amp+25 μg/mL Chl+50 μg/mL Spe	0.677	0.67	0.685		3	0.677333	0.00750555
18.6683	SYHY01::p15A-spe	100 μg/mL Amp	0.951	0.836	0.859		3	0.882	0.0608523
18.6683	SYHY01::p15A-spe	100 μg/mL Amp+25 μg/mL Chl+50 μg/mL Spe	0.925	0.881	0.898		3	0.901333	0.0221886
18.6683	SYHY02::p15A-Eraprotos-spe	100 μg/mL Amp	1.106	1.191	1.209		3	1.16867	0.0550121
18.6683	SYHY02::p15A-Eraprotos-spe	100 μg/mL Amp+25 μg/mL Chl+50 μg/mL Spe	1.022	1.078	1.147		3	1.08233	0.0626126
18.6683	SYHY02::p15A-spe	100 μg/mL Amp	1.059	1.082	1.058		3	1.06633	0.0135769
18.6683	SYHY02::p15A-spe	100 μg/mL Amp+25 μg/mL Chl+50 μg/mL Spe	1.044	1.004	0.989		3	1.01233	0.0284312
19.0017	Blank	100 μg/mL Amp	0.084	0.083	0.082	0.08	4	0.08225	0.00170783
19.0017	Blank	100 μg/mL Amp+25 μg/mL Chl+50 μg/mL Spe	0.083	0.086	0.087	0.088	4	0.086	0.00216025
19.0017	SYHY01::p15A-Eraprotos-spe	100 μg/mL Amp	0.969	0.977	1.004		3	0.983333	0.0183394
19.0017	SYHY01::p15A-Eraprotos-spe	100 μg/mL Amp+25 μg/mL Chl+50 μg/mL Spe	0.675	0.674	0.69		3	0.679667	0.00896289
19.0017	SYHY01::p15A-spe	100 μg/mL Amp	0.967	0.848	0.868		3	0.894333	0.0637207
19.0017	SYHY01::p15A-spe	100 μg/mL Amp+25 μg/mL Chl+50 μg/mL Spe	0.939	0.885	0.906		3	0.91	0.0272213
19.0017	SYHY02::p15A-Eraprotos-spe	100 μg/mL Amp	1.111	1.202	1.215		3	1.176	0.0566657
19.0017	SYHY02::p15A-Eraprotos-spe	100 μg/mL Amp+25 μg/mL Chl+50 μg/mL Spe	1.037	1.094	1.16		3	1.097	0.0615549
19.0017	SYHY02::p15A-spe	100 μg/mL Amp	1.061	1.089	1.068		3	1.07267	0.0145717
19.0017	SYHY02::p15A-spe	100 μg/mL Amp+25 μg/mL Chl+50 μg/mL Spe	1.06	1.016	0.998		3	1.02467	0.0318957
19.335	Blank	100 μg/mL Amp	0.086	0.087	0.095	0.096	4	0.091	0.00522813
19.335	Blank	100 μg/mL Amp+25 μg/mL Chl+50 μg/mL Spe	0.087	0.09	0.087	0.089	4	0.08825	0.0015
19.335	SYHY01::p15A-Eraprotos-spe	100 μg/mL Amp	0.987	0.993	1.024		3	1.00133	0.0198578
19.335	SYHY01::p15A-Eraprotos-spe	100 μg/mL Amp+25 μg/mL Chl+50 μg/mL Spe	0.675	0.673	0.687		3	0.678333	0.00757188
19.335	SYHY01::p15A-spe	100 μg/mL Amp	0.976	0.86	0.886		3	0.907333	0.0608714
19.335	SYHY01::p15A-spe	100 μg/mL Amp+25 μg/mL Chl+50 μg/mL Spe	0.954	0.902	0.925		3	0.927	0.0260576
19.335	SYHY02::p15A-Eraprotos-spe	100 μg/mL Amp	1.135	1.225	1.226		3	1.19533	0.0522526
19.335	SYHY02::p15A-Eraprotos-spe	100 μg/mL Amp+25 μg/mL Chl+50 μg/mL Spe	1.044	1.102	1.165		3	1.10367	0.0605172
19.335	SYHY02::p15A-spe	100 μg/mL Amp	1.082	1.114	1.089		3	1.095	0.0168226
19.335	SYHY02::p15A-spe	100 μg/mL Amp+25 μg/mL Chl+50 μg/mL Spe	1.065	1.024	1.01		3	1.033	0.0285832
19.6683	Blank	100 μg/mL Amp	0.085	0.084	0.088	0.088	4	0.08625	0.00206155
19.6683	Blank	100 μg/mL Amp+25 μg/mL Chl+50 μg/mL Spe	0.085	0.086	0.086	0.089	4	0.0865	0.00173205
19.6683	SYHY01::p15A-Eraprotos-spe	100 μg/mL Amp	0.978	0.986	1.016		3	0.993333	0.0200333
19.6683	SYHY01::p15A-Eraprotos-spe	100 μg/mL Amp+25 μg/mL Chl+50 μg/mL Spe	0.668	0.665	0.679		3	0.670667	0.00737111
19.6683	SYHY01::p15A-spe	100 μg/mL Amp	0.984	0.861	0.888		3	0.911	0.0646452
19.6683	SYHY01::p15A-spe	100 μg/mL Amp+25 μg/mL Chl+50 μg/mL Spe	0.959	0.908	0.928		3	0.931667	0.025697
19.6683	SYHY02::p15A-Eraprotos-spe	100 μg/mL Amp	1.138	1.235	1.233		3	1.202	0.0554346
19.6683	SYHY02::p15A-Eraprotos-spe	100 μg/mL Amp+25 μg/mL Chl+50 μg/mL Spe	1.05	1.107	1.165		3	1.10733	0.0575007
19.6683	SYHY02::p15A-spe	100 μg/mL Amp	1.091	1.115	1.091		3	1.099	0.0138564
19.6683	SYHY02::p15A-spe	100 μg/mL Amp+25 μg/mL Chl+50 μg/mL Spe	1.076	1.032	1.017		3	1.04167	0.0306649
2.00167	Blank	100 μg/mL Amp	0.083	0.083	0.089	0.088	4	0.08575	0.00320156
2.00167	Blank	100 μg/mL Amp+25 μg/mL Chl+50 μg/mL Spe	0.084	0.085	0.085	0.088	4	0.0855	0.00173205
2.00167	SYHY01::p15A-Eraprotos-spe	100 μg/mL Amp	0.101	0.102	0.099		3	0.100667	0.00152753
2.00167	SYHY01::p15A-Eraprotos-spe	100 μg/mL Amp+25 μg/mL Chl+50 μg/mL Spe	0.102	0.101	0.099		3	0.100667	0.00152753
2.00167	SYHY01::p15A-spe	100 μg/mL Amp	0.105	0.091	0.091		3	0.0956667	0.0080829
2.00167	SYHY01::p15A-spe	100 μg/mL Amp+25 μg/mL Chl+50 μg/mL Spe	0.093	0.094	0.094		3	0.0936667	0.00057735
2.00167	SYHY02::p15A-Eraprotos-spe	100 μg/mL Amp	0.098	0.097	0.094		3	0.0963333	0.00208167
2.00167	SYHY02::p15A-Eraprotos-spe	100 μg/mL Amp+25 μg/mL Chl+50 μg/mL Spe	0.098	0.099	0.096		3	0.0976667	0.00152753
2.00167	SYHY02::p15A-spe	100 μg/mL Amp	0.094	0.098	0.093		3	0.095	0.00264575
2.00167	SYHY02::p15A-spe	100 μg/mL Amp+25 μg/mL Chl+50 μg/mL Spe	0.095	0.097	0.091		3	0.0943333	0.00305505
2.335	Blank	100 μg/mL Amp	0.083	0.082	0.086	0.086	4	0.08425	0.00206155
2.335	Blank	100 μg/mL Amp+25 μg/mL Chl+50 μg/mL Spe	0.082	0.083	0.081	0.085	4	0.08275	0.00170783
2.335	SYHY01::p15A-Eraprotos-spe	100 μg/mL Amp	0.11	0.109	0.107		3	0.108667	0.00152753
2.335	SYHY01::p15A-Eraprotos-spe	100 μg/mL Amp+25 μg/mL Chl+50 μg/mL Spe	0.107	0.107	0.105		3	0.106333	0.0011547
2.335	SYHY01::p15A-spe	100 μg/mL Amp	0.104	0.09	0.091		3	0.095	0.00781025
2.335	SYHY01::p15A-spe	100 μg/mL Amp+25 μg/mL Chl+50 μg/mL Spe	0.09	0.091	0.091		3	0.0906667	0.00057735
2.335	SYHY02::p15A-Eraprotos-spe	100 μg/mL Amp	0.099	0.1	0.093		3	0.0973333	0.00378594
2.335	SYHY02::p15A-Eraprotos-spe	100 μg/mL Amp+25 μg/mL Chl+50 μg/mL Spe	0.098	0.102	0.095		3	0.0983333	0.00351188
2.335	SYHY02::p15A-spe	100 μg/mL Amp	0.09	0.096	0.09		3	0.092	0.0034641
2.335	SYHY02::p15A-spe	100 μg/mL Amp+25 μg/mL Chl+50 μg/mL Spe	0.092	0.094	0.088		3	0.0913333	0.00305505
2.66833	Blank	100 μg/mL Amp	0.08	0.08	0.085	0.084	4	0.08225	0.00262996
2.66833	Blank	100 μg/mL Amp+25 μg/mL Chl+50 μg/mL Spe	0.079	0.08	0.079	0.081	4	0.07975	0.000957427
2.66833	SYHY01::p15A-Eraprotos-spe	100 μg/mL Amp	0.122	0.118	0.113		3	0.117667	0.00450925
2.66833	SYHY01::p15A-Eraprotos-spe	100 μg/mL Amp+25 μg/mL Chl+50 μg/mL Spe	0.117	0.117	0.115		3	0.116333	0.0011547
2.66833	SYHY01::p15A-spe	100 μg/mL Amp	0.106	0.091	0.089		3	0.0953333	0.00929157
2.66833	SYHY01::p15A-spe	100 μg/mL Amp+25 μg/mL Chl+50 μg/mL Spe	0.088	0.089	0.089		3	0.0886667	0.00057735
2.66833	SYHY02::p15A-Eraprotos-spe	100 μg/mL Amp	0.1	0.104	0.091		3	0.0983333	0.00665833
2.66833	SYHY02::p15A-Eraprotos-spe	100 μg/mL Amp+25 μg/mL Chl+50 μg/mL Spe	0.098	0.105	0.095		3	0.0993333	0.0051316
2.66833	SYHY02::p15A-spe	100 μg/mL Amp	0.088	0.095	0.088		3	0.0903333	0.00404145
2.66833	SYHY02::p15A-spe	100 μg/mL Amp+25 μg/mL Chl+50 μg/mL Spe	0.09	0.094	0.086		3	0.09	0.004
20.0017	Blank	100 μg/mL Amp	0.084	0.084	0.086	0.087	4	0.08525	0.0015
20.0017	Blank	100 μg/mL Amp+25 μg/mL Chl+50 μg/mL Spe	0.084	0.086	0.083	0.085	4	0.0845	0.00129099
20.0017	SYHY01::p15A-Eraprotos-spe	100 μg/mL Amp	0.977	0.983	1.017		3	0.992333	0.0215716
20.0017	SYHY01::p15A-Eraprotos-spe	100 μg/mL Amp+25 μg/mL Chl+50 μg/mL Spe	0.662	0.658	0.67		3	0.663333	0.0061101
20.0017	SYHY01::p15A-spe	100 μg/mL Amp	0.99	0.865	0.894		3	0.916333	0.0654243
20.0017	SYHY01::p15A-spe	100 μg/mL Amp+25 μg/mL Chl+50 μg/mL Spe	0.968	0.918	0.932		3	0.939333	0.0257941
20.0017	SYHY02::p15A-Eraprotos-spe	100 μg/mL Amp	1.138	1.237	1.258		3	1.211	0.0640859
20.0017	SYHY02::p15A-Eraprotos-spe	100 μg/mL Amp+25 μg/mL Chl+50 μg/mL Spe	1.051	1.107	1.189		3	1.11567	0.069407
20.0017	SYHY02::p15A-spe	100 μg/mL Amp	1.103	1.12	1.096		3	1.10633	0.0123423
20.0017	SYHY02::p15A-spe	100 μg/mL Amp+25 μg/mL Chl+50 μg/mL Spe	1.079	1.033	1.018		3	1.04333	0.0317857
20.335	Blank	100 μg/mL Amp	0.084	0.083	0.086	0.086	4	0.08475	0.0015
20.335	Blank	100 μg/mL Amp+25 μg/mL Chl+50 μg/mL Spe	0.084	0.083	0.082	0.084	4	0.08325	0.000957427
20.335	SYHY01::p15A-Eraprotos-spe	100 μg/mL Amp	0.991	0.997	1.026		3	1.00467	0.0187172
20.335	SYHY01::p15A-Eraprotos-spe	100 μg/mL Amp+25 μg/mL Chl+50 μg/mL Spe	0.66	0.655	0.668		3	0.661	0.00655744
20.335	SYHY01::p15A-spe	100 μg/mL Amp	0.999	0.879	0.906		3	0.928	0.0629524
20.335	SYHY01::p15A-spe	100 μg/mL Amp+25 μg/mL Chl+50 μg/mL Spe	0.975	0.921	0.938		3	0.944667	0.0276104
20.335	SYHY02::p15A-Eraprotos-spe	100 μg/mL Amp	1.15	1.249	1.261		3	1.22	0.060918
20.335	SYHY02::p15A-Eraprotos-spe	100 μg/mL Amp+25 μg/mL Chl+50 μg/mL Spe	1.058	1.112	1.19		3	1.12	0.0663626
20.335	SYHY02::p15A-spe	100 μg/mL Amp	1.11	1.13	1.106		3	1.11533	0.0128582
20.335	SYHY02::p15A-spe	100 μg/mL Amp+25 μg/mL Chl+50 μg/mL Spe	1.084	1.043	1.027		3	1.05133	0.0293995
20.6683	Blank	100 μg/mL Amp	0.084	0.084	0.087	0.087	4	0.0855	0.00173205
20.6683	Blank	100 μg/mL Amp+25 μg/mL Chl+50 μg/mL Spe	0.084	0.086	0.085	0.088	4	0.08575	0.00170783
20.6683	SYHY01::p15A-Eraprotos-spe	100 μg/mL Amp	0.994	1.003	1.034		3	1.01033	0.0209841
20.6683	SYHY01::p15A-Eraprotos-spe	100 μg/mL Amp+25 μg/mL Chl+50 μg/mL Spe	0.658	0.654	0.664		3	0.658667	0.00503322
20.6683	SYHY01::p15A-spe	100 μg/mL Amp	1.013	0.887	0.916		3	0.938667	0.0659874
20.6683	SYHY01::p15A-spe	100 μg/mL Amp+25 μg/mL Chl+50 μg/mL Spe	0.983	0.927	0.949		3	0.953	0.0282135
20.6683	SYHY02::p15A-Eraprotos-spe	100 μg/mL Amp	1.157	1.249	1.274		3	1.22667	0.0616144
20.6683	SYHY02::p15A-Eraprotos-spe	100 μg/mL Amp+25 μg/mL Chl+50 μg/mL Spe	1.065	1.12	1.218		3	1.13433	0.0775005
20.6683	SYHY02::p15A-spe	100 μg/mL Amp	1.106	1.134	1.112		3	1.11733	0.0147422
20.6683	SYHY02::p15A-spe	100 μg/mL Amp+25 μg/mL Chl+50 μg/mL Spe	1.094	1.05	1.037		3	1.06033	0.0298719
21.0017	Blank	100 μg/mL Amp	0.084	0.083	0.085	0.086	4	0.0845	0.00129099
21.0017	Blank	100 μg/mL Amp+25 μg/mL Chl+50 μg/mL Spe	0.082	0.084	0.081	0.085	4	0.083	0.00182574
21.0017	SYHY01::p15A-Eraprotos-spe	100 μg/mL Amp	0.999	1.007	1.035		3	1.01367	0.0189033
21.0017	SYHY01::p15A-Eraprotos-spe	100 μg/mL Amp+25 μg/mL Chl+50 μg/mL Spe	0.653	0.647	0.659		3	0.653	0.006
21.0017	SYHY01::p15A-spe	100 μg/mL Amp	1.015	0.893	0.921		3	0.943	0.0639062
21.0017	SYHY01::p15A-spe	100 μg/mL Amp+25 μg/mL Chl+50 μg/mL Spe	0.99	0.928	0.956		3	0.958	0.0310483
21.0017	SYHY02::p15A-Eraprotos-spe	100 μg/mL Amp	1.163	1.257	1.288		3	1.236	0.0650922
21.0017	SYHY02::p15A-Eraprotos-spe	100 μg/mL Amp+25 μg/mL Chl+50 μg/mL Spe	1.07	1.121	1.222		3	1.13767	0.0773585
21.0017	SYHY02::p15A-spe	100 μg/mL Amp	1.124	1.14	1.121		3	1.12833	0.0102144
21.0017	SYHY02::p15A-spe	100 μg/mL Amp+25 μg/mL Chl+50 μg/mL Spe	1.095	1.051	1.041		3	1.06233	0.0287286
21.335	Blank	100 μg/mL Amp	0.085	0.085	0.087	0.087	4	0.086	0.0011547
21.335	Blank	100 μg/mL Amp+25 μg/mL Chl+50 μg/mL Spe	0.083	0.085	0.084	0.086	4	0.0845	0.00129099
21.335	SYHY01::p15A-Eraprotos-spe	100 μg/mL Amp	1.001	1.009	1.036		3	1.01533	0.0183394
21.335	SYHY01::p15A-Eraprotos-spe	100 μg/mL Amp+25 μg/mL Chl+50 μg/mL Spe	0.653	0.647	0.657		3	0.652333	0.00503322
21.335	SYHY01::p15A-spe	100 μg/mL Amp	1.027	0.9	0.932		3	0.953	0.066053
21.335	SYHY01::p15A-spe	100 μg/mL Amp+25 μg/mL Chl+50 μg/mL Spe	1.001	0.936	0.966		3	0.967667	0.032532
21.335	SYHY02::p15A-Eraprotos-spe	100 μg/mL Amp	1.173	1.264	1.294		3	1.24367	0.0630106
21.335	SYHY02::p15A-Eraprotos-spe	100 μg/mL Amp+25 μg/mL Chl+50 μg/mL Spe	1.081	1.128	1.23		3	1.14633	0.076173
21.335	SYHY02::p15A-spe	100 μg/mL Amp	1.13	1.152	1.133		3	1.13833	0.0119304
21.335	SYHY02::p15A-spe	100 μg/mL Amp+25 μg/mL Chl+50 μg/mL Spe	1.105	1.06	1.052		3	1.07233	0.0285715
21.6683	Blank	100 μg/mL Amp	0.083	0.081	0.085	0.084	4	0.08325	0.00170783
21.6683	Blank	100 μg/mL Amp+25 μg/mL Chl+50 μg/mL Spe	0.082	0.084	0.083	0.086	4	0.08375	0.00170783
21.6683	SYHY01::p15A-Eraprotos-spe	100 μg/mL Amp	1.001	1.011	1.036		3	1.016	0.0180278
21.6683	SYHY01::p15A-Eraprotos-spe	100 μg/mL Amp+25 μg/mL Chl+50 μg/mL Spe	0.65	0.644	0.655		3	0.649667	0.00550757
21.6683	SYHY01::p15A-spe	100 μg/mL Amp	1.034	0.907	0.939		3	0.96	0.066053
21.6683	SYHY01::p15A-spe	100 μg/mL Amp+25 μg/mL Chl+50 μg/mL Spe	1.009	0.941	0.972		3	0.974	0.0340441
21.6683	SYHY02::p15A-Eraprotos-spe	100 μg/mL Amp	1.175	1.264	1.295		3	1.24467	0.0622923
21.6683	SYHY02::p15A-Eraprotos-spe	100 μg/mL Amp+25 μg/mL Chl+50 μg/mL Spe	1.087	1.132	1.236		3	1.15167	0.0764221
21.6683	SYHY02::p15A-spe	100 μg/mL Amp	1.138	1.159	1.137		3	1.14467	0.0124231
21.6683	SYHY02::p15A-spe	100 μg/mL Amp+25 μg/mL Chl+50 μg/mL Spe	1.113	1.068	1.06		3	1.08033	0.0285715
22.0017	Blank	100 μg/mL Amp	0.084	0.084	0.087	0.087	4	0.0855	0.00173205
22.0017	Blank	100 μg/mL Amp+25 μg/mL Chl+50 μg/mL Spe	0.084	0.086	0.084	0.087	4	0.08525	0.0015
22.0017	SYHY01::p15A-Eraprotos-spe	100 μg/mL Amp	0.995	1.001	1.025		3	1.007	0.0158745
22.0017	SYHY01::p15A-Eraprotos-spe	100 μg/mL Amp+25 μg/mL Chl+50 μg/mL Spe	0.648	0.641	0.652		3	0.647	0.00556776
22.0017	SYHY01::p15A-spe	100 μg/mL Amp	1.039	0.904	0.938		3	0.960333	0.0702163
22.0017	SYHY01::p15A-spe	100 μg/mL Amp+25 μg/mL Chl+50 μg/mL Spe	1.02	0.948	0.979		3	0.982333	0.0361156
22.0017	SYHY02::p15A-Eraprotos-spe	100 μg/mL Amp	1.183	1.27	1.307		3	1.25333	0.0636579
22.0017	SYHY02::p15A-Eraprotos-spe	100 μg/mL Amp+25 μg/mL Chl+50 μg/mL Spe	1.095	1.138	1.239		3	1.15733	0.0739211
22.0017	SYHY02::p15A-spe	100 μg/mL Amp	1.151	1.169	1.147		3	1.15567	0.0117189
22.0017	SYHY02::p15A-spe	100 μg/mL Amp+25 μg/mL Chl+50 μg/mL Spe	1.119	1.074	1.066		3	1.08633	0.0285715
22.335	Blank	100 μg/mL Amp	0.084	0.083	0.087	0.087	4	0.08525	0.00206155
22.335	Blank	100 μg/mL Amp+25 μg/mL Chl+50 μg/mL Spe	0.083	0.084	0.084	0.087	4	0.0845	0.00173205
22.335	SYHY01::p15A-Eraprotos-spe	100 μg/mL Amp	1.01	1.017	1.034		3	1.02033	0.0123423
22.335	SYHY01::p15A-Eraprotos-spe	100 μg/mL Amp+25 μg/mL Chl+50 μg/mL Spe	0.647	0.64	0.652		3	0.646333	0.00602771
22.335	SYHY01::p15A-spe	100 μg/mL Amp	1.054	0.918	0.952		3	0.974667	0.0707766
22.335	SYHY01::p15A-spe	100 μg/mL Amp+25 μg/mL Chl+50 μg/mL Spe	1.028	0.952	0.986		3	0.988667	0.0380701
22.335	SYHY02::p15A-Eraprotos-spe	100 μg/mL Amp	1.187	1.275	1.302		3	1.25467	0.060136
22.335	SYHY02::p15A-Eraprotos-spe	100 μg/mL Amp+25 μg/mL Chl+50 μg/mL Spe	1.1	1.138	1.237		3	1.15833	0.0707272
22.335	SYHY02::p15A-spe	100 μg/mL Amp	1.164	1.178	1.155		3	1.16567	0.0115902
22.335	SYHY02::p15A-spe	100 μg/mL Amp+25 μg/mL Chl+50 μg/mL Spe	1.125	1.083	1.074		3	1.094	0.0272213
22.6683	Blank	100 μg/mL Amp	0.083	0.082	0.087	0.087	4	0.08475	0.00262996
22.6683	Blank	100 μg/mL Amp+25 μg/mL Chl+50 μg/mL Spe	0.082	0.083	0.084	0.087	4	0.084	0.00216025
22.6683	SYHY01::p15A-Eraprotos-spe	100 μg/mL Amp	1.014	1.021	1.038		3	1.02433	0.0123423
22.6683	SYHY01::p15A-Eraprotos-spe	100 μg/mL Amp+25 μg/mL Chl+50 μg/mL Spe	0.643	0.636	0.649		3	0.642667	0.00650641
22.6683	SYHY01::p15A-spe	100 μg/mL Amp	1.068	0.933	0.966		3	0.989	0.0703776
22.6683	SYHY01::p15A-spe	100 μg/mL Amp+25 μg/mL Chl+50 μg/mL Spe	1.031	0.955	0.989		3	0.991667	0.0380701
22.6683	SYHY02::p15A-Eraprotos-spe	100 μg/mL Amp	1.187	1.273	1.305		3	1.255	0.0610246
22.6683	SYHY02::p15A-Eraprotos-spe	100 μg/mL Amp+25 μg/mL Chl+50 μg/mL Spe	1.101	1.142	1.239		3	1.16067	0.0708684
22.6683	SYHY02::p15A-spe	100 μg/mL Amp	1.169	1.178	1.158		3	1.16833	0.0100167
22.6683	SYHY02::p15A-spe	100 μg/mL Amp+25 μg/mL Chl+50 μg/mL Spe	1.13	1.088	1.078		3	1.09867	0.0275923
23.0017	Blank	100 μg/mL Amp	0.083	0.082	0.087	0.087	4	0.08475	0.00262996
23.0017	Blank	100 μg/mL Amp+25 μg/mL Chl+50 μg/mL Spe	0.083	0.084	0.083	0.086	4	0.084	0.00141421
23.0017	SYHY01::p15A-Eraprotos-spe	100 μg/mL Amp	1.012	1.019	1.034		3	1.02167	0.0112398
23.0017	SYHY01::p15A-Eraprotos-spe	100 μg/mL Amp+25 μg/mL Chl+50 μg/mL Spe	0.642	0.634	0.648		3	0.641333	0.00702377
23.0017	SYHY01::p15A-spe	100 μg/mL Amp	1.073	0.941	0.971		3	0.995	0.0691954
23.0017	SYHY01::p15A-spe	100 μg/mL Amp+25 μg/mL Chl+50 μg/mL Spe	1.04	0.961	0.997		3	0.999333	0.0395517
23.0017	SYHY02::p15A-Eraprotos-spe	100 μg/mL Amp	1.196	1.282	1.314		3	1.264	0.0610246
23.0017	SYHY02::p15A-Eraprotos-spe	100 μg/mL Amp+25 μg/mL Chl+50 μg/mL Spe	1.105	1.141	1.248		3	1.16467	0.0743797
23.0017	SYHY02::p15A-spe	100 μg/mL Amp	1.179	1.187	1.171		3	1.179	0.008
23.0017	SYHY02::p15A-spe	100 μg/mL Amp+25 μg/mL Chl+50 μg/mL Spe	1.131	1.092	1.084		3	1.10233	0.0251462
23.335	Blank	100 μg/mL Amp	0.085	0.084	0.086	0.087	4	0.0855	0.00129099
23.335	Blank	100 μg/mL Amp+25 μg/mL Chl+50 μg/mL Spe	0.087	0.085	0.083	0.085	4	0.085	0.00163299
23.335	SYHY01::p15A-Eraprotos-spe	100 μg/mL Amp	1.032	1.043	1.06		3	1.045	0.0141067
23.335	SYHY01::p15A-Eraprotos-spe	100 μg/mL Amp+25 μg/mL Chl+50 μg/mL Spe	0.636	0.629	0.643		3	0.636	0.007
23.335	SYHY01::p15A-spe	100 μg/mL Amp	1.088	0.964	0.994		3	1.01533	0.0646942
23.335	SYHY01::p15A-spe	100 μg/mL Amp+25 μg/mL Chl+50 μg/mL Spe	1.051	0.969	1.007		3	1.009	0.0410366
23.335	SYHY02::p15A-Eraprotos-spe	100 μg/mL Amp	1.194	1.277	1.325		3	1.26533	0.0662747
23.335	SYHY02::p15A-Eraprotos-spe	100 μg/mL Amp+25 μg/mL Chl+50 μg/mL Spe	1.107	1.143	1.26		3	1.17	0.0799937
23.335	SYHY02::p15A-spe	100 μg/mL Amp	1.187	1.187	1.175		3	1.183	0.0069282
23.335	SYHY02::p15A-spe	100 μg/mL Amp+25 μg/mL Chl+50 μg/mL Spe	1.136	1.097	1.092		3	1.10833	0.0240901
23.6683	Blank	100 μg/mL Amp	0.085	0.085	0.085	0.087	4	0.0855	0.001
23.6683	Blank	100 μg/mL Amp+25 μg/mL Chl+50 μg/mL Spe	0.084	0.085	0.083	0.085	4	0.08425	0.000957427
23.6683	SYHY01::p15A-Eraprotos-spe	100 μg/mL Amp	1.029	1.042	1.058		3	1.043	0.0145258
23.6683	SYHY01::p15A-Eraprotos-spe	100 μg/mL Amp+25 μg/mL Chl+50 μg/mL Spe	0.635	0.628	0.641		3	0.634667	0.00650641
23.6683	SYHY01::p15A-spe	100 μg/mL Amp	1.091	0.975	1.004		3	1.02333	0.0603683
23.6683	SYHY01::p15A-spe	100 μg/mL Amp+25 μg/mL Chl+50 μg/mL Spe	1.055	0.974	1.012		3	1.01367	0.0405257
23.6683	SYHY02::p15A-Eraprotos-spe	100 μg/mL Amp	1.199	1.279	1.335		3	1.271	0.068352
23.6683	SYHY02::p15A-Eraprotos-spe	100 μg/mL Amp+25 μg/mL Chl+50 μg/mL Spe	1.111	1.146	1.266		3	1.17433	0.0812917
23.6683	SYHY02::p15A-spe	100 μg/mL Amp	1.203	1.192	1.183		3	1.19267	0.0100167
23.6683	SYHY02::p15A-spe	100 μg/mL Amp+25 μg/mL Chl+50 μg/mL Spe	1.139	1.1	1.098		3	1.11233	0.0231157
24.0017	Blank	100 μg/mL Amp	0.084	0.084	0.087	0.086	4	0.08525	0.0015
24.0017	Blank	100 μg/mL Amp+25 μg/mL Chl+50 μg/mL Spe	0.084	0.085	0.084	0.087	4	0.085	0.00141421
24.0017	SYHY01::p15A-Eraprotos-spe	100 μg/mL Amp	1.019	1.027	1.043		3	1.02967	0.0122202
24.0017	SYHY01::p15A-Eraprotos-spe	100 μg/mL Amp+25 μg/mL Chl+50 μg/mL Spe	0.635	0.627	0.644		3	0.635333	0.0085049
24.0017	SYHY01::p15A-spe	100 μg/mL Amp	1.092	0.971	0.998		3	1.02033	0.0635164
24.0017	SYHY01::p15A-spe	100 μg/mL Amp+25 μg/mL Chl+50 μg/mL Spe	1.062	0.979	1.019		3	1.02	0.041509
24.0017	SYHY02::p15A-Eraprotos-spe	100 μg/mL Amp	1.202	1.283	1.333		3	1.27267	0.0661085
24.0017	SYHY02::p15A-Eraprotos-spe	100 μg/mL Amp+25 μg/mL Chl+50 μg/mL Spe	1.116	1.152	1.267		3	1.17833	0.0788691
24.0017	SYHY02::p15A-spe	100 μg/mL Amp	1.195	1.197	1.188		3	1.19333	0.00472582
24.0017	SYHY02::p15A-spe	100 μg/mL Amp+25 μg/mL Chl+50 μg/mL Spe	1.141	1.107	1.107		3	1.11833	0.0196299
24.335	Blank	100 μg/mL Amp	0.084	0.083	0.085	0.086	4	0.0845	0.00129099
24.335	Blank	100 μg/mL Amp+25 μg/mL Chl+50 μg/mL Spe	0.084	0.084	0.082	0.085	4	0.08375	0.00125831
24.335	SYHY01::p15A-Eraprotos-spe	100 μg/mL Amp	1.031	1.04	1.052		3	1.041	0.0105357
24.335	SYHY01::p15A-Eraprotos-spe	100 μg/mL Amp+25 μg/mL Chl+50 μg/mL Spe	0.631	0.622	0.639		3	0.630667	0.0085049
24.335	SYHY01::p15A-spe	100 μg/mL Amp	1.104	0.993	1.015		3	1.03733	0.0587736
24.335	SYHY01::p15A-spe	100 μg/mL Amp+25 μg/mL Chl+50 μg/mL Spe	1.068	0.982	1.023		3	1.02433	0.0430155
24.335	SYHY02::p15A-Eraprotos-spe	100 μg/mL Amp	1.203	1.28	1.338		3	1.27367	0.0677225
24.335	SYHY02::p15A-Eraprotos-spe	100 μg/mL Amp+25 μg/mL Chl+50 μg/mL Spe	1.117	1.151	1.268		3	1.17867	0.0792107
24.335	SYHY02::p15A-spe	100 μg/mL Amp	1.203	1.197	1.188		3	1.196	0.00754983
24.335	SYHY02::p15A-spe	100 μg/mL Amp+25 μg/mL Chl+50 μg/mL Spe	1.145	1.107	1.108		3	1.12	0.0216564
24.6683	Blank	100 μg/mL Amp	0.085	0.085	0.086	0.087	4	0.08575	0.000957427
24.6683	Blank	100 μg/mL Amp+25 μg/mL Chl+50 μg/mL Spe	0.084	0.085	0.081	0.084	4	0.0835	0.00173205
24.6683	SYHY01::p15A-Eraprotos-spe	100 μg/mL Amp	1.037	1.047	1.058		3	1.04733	0.010504
24.6683	SYHY01::p15A-Eraprotos-spe	100 μg/mL Amp+25 μg/mL Chl+50 μg/mL Spe	0.628	0.62	0.636		3	0.628	0.008
24.6683	SYHY01::p15A-spe	100 μg/mL Amp	1.111	1.009	1.032		3	1.05067	0.0535008
24.6683	SYHY01::p15A-spe	100 μg/mL Amp+25 μg/mL Chl+50 μg/mL Spe	1.075	0.989	1.03		3	1.03133	0.0430155
24.6683	SYHY02::p15A-Eraprotos-spe	100 μg/mL Amp	1.206	1.279	1.338		3	1.27433	0.0661236
24.6683	SYHY02::p15A-Eraprotos-spe	100 μg/mL Amp+25 μg/mL Chl+50 μg/mL Spe	1.118	1.148	1.275		3	1.18033	0.0833447
24.6683	SYHY02::p15A-spe	100 μg/mL Amp	1.213	1.203	1.195		3	1.20367	0.0090185
24.6683	SYHY02::p15A-spe	100 μg/mL Amp+25 μg/mL Chl+50 μg/mL Spe	1.144	1.109	1.112		3	1.12167	0.0193993
3.00167	Blank	100 μg/mL Amp	0.083	0.082	0.087	0.086	4	0.0845	0.00238048
3.00167	Blank	100 μg/mL Amp+25 μg/mL Chl+50 μg/mL Spe	0.083	0.084	0.082	0.085	4	0.0835	0.00129099
3.00167	SYHY01::p15A-Eraprotos-spe	100 μg/mL Amp	0.147	0.142	0.135		3	0.141333	0.00602771
3.00167	SYHY01::p15A-Eraprotos-spe	100 μg/mL Amp+25 μg/mL Chl+50 μg/mL Spe	0.138	0.138	0.135		3	0.137	0.00173205
3.00167	SYHY01::p15A-spe	100 μg/mL Amp	0.107	0.091	0.091		3	0.0963333	0.0092376
3.00167	SYHY01::p15A-spe	100 μg/mL Amp+25 μg/mL Chl+50 μg/mL Spe	0.091	0.092	0.093		3	0.092	0.001
3.00167	SYHY02::p15A-Eraprotos-spe	100 μg/mL Amp	0.108	0.118	0.1		3	0.108667	0.0090185
3.00167	SYHY02::p15A-Eraprotos-spe	100 μg/mL Amp+25 μg/mL Chl+50 μg/mL Spe	0.106	0.12	0.099		3	0.108333	0.0106927
3.00167	SYHY02::p15A-spe	100 μg/mL Amp	0.092	0.101	0.093		3	0.0953333	0.00493288
3.00167	SYHY02::p15A-spe	100 μg/mL Amp+25 μg/mL Chl+50 μg/mL Spe	0.092	0.1	0.09		3	0.094	0.0052915
3.335	Blank	100 μg/mL Amp	0.08	0.081	0.084	0.084	4	0.08225	0.00206155
3.335	Blank	100 μg/mL Amp+25 μg/mL Chl+50 μg/mL Spe	0.079	0.08	0.079	0.082	4	0.08	0.00141421
3.335	SYHY01::p15A-Eraprotos-spe	100 μg/mL Amp	0.179	0.169	0.159		3	0.169	0.01
3.335	SYHY01::p15A-Eraprotos-spe	100 μg/mL Amp+25 μg/mL Chl+50 μg/mL Spe	0.158	0.159	0.155		3	0.157333	0.00208167
3.335	SYHY01::p15A-spe	100 μg/mL Amp	0.107	0.091	0.092		3	0.0966667	0.00896289
3.335	SYHY01::p15A-spe	100 μg/mL Amp+25 μg/mL Chl+50 μg/mL Spe	0.089	0.09	0.09		3	0.0896667	0.00057735
3.335	SYHY02::p15A-Eraprotos-spe	100 μg/mL Amp	0.116	0.131	0.102		3	0.116333	0.0145029
3.335	SYHY02::p15A-Eraprotos-spe	100 μg/mL Amp+25 μg/mL Chl+50 μg/mL Spe	0.11	0.131	0.1		3	0.113667	0.0158219
3.335	SYHY02::p15A-spe	100 μg/mL Amp	0.09	0.102	0.091		3	0.0943333	0.00665833
3.335	SYHY02::p15A-spe	100 μg/mL Amp+25 μg/mL Chl+50 μg/mL Spe	0.092	0.1	0.088		3	0.0933333	0.0061101
3.66833	Blank	100 μg/mL Amp	0.084	0.083	0.086	0.087	4	0.085	0.00182574
3.66833	Blank	100 μg/mL Amp+25 μg/mL Chl+50 μg/mL Spe	0.083	0.085	0.082	0.084	4	0.0835	0.00129099
3.66833	SYHY01::p15A-Eraprotos-spe	100 μg/mL Amp	0.224	0.212	0.201		3	0.212333	0.0115036
3.66833	SYHY01::p15A-Eraprotos-spe	100 μg/mL Amp+25 μg/mL Chl+50 μg/mL Spe	0.194	0.195	0.19		3	0.193	0.00264575
3.66833	SYHY01::p15A-spe	100 μg/mL Amp	0.112	0.093	0.094		3	0.0996667	0.0106927
3.66833	SYHY01::p15A-spe	100 μg/mL Amp+25 μg/mL Chl+50 μg/mL Spe	0.094	0.095	0.095		3	0.0946667	0.00057735
3.66833	SYHY02::p15A-Eraprotos-spe	100 μg/mL Amp	0.133	0.158	0.114		3	0.135	0.0220681
3.66833	SYHY02::p15A-Eraprotos-spe	100 μg/mL Amp+25 μg/mL Chl+50 μg/mL Spe	0.124	0.155	0.111		3	0.13	0.0226053
3.66833	SYHY02::p15A-spe	100 μg/mL Amp	0.096	0.111	0.097		3	0.101333	0.0083865
3.66833	SYHY02::p15A-spe	100 μg/mL Amp+25 μg/mL Chl+50 μg/mL Spe	0.099	0.11	0.094		3	0.101	0.00818535
4.00167	Blank	100 μg/mL Amp	0.083	0.083	0.087	0.086	4	0.08475	0.00206155
4.00167	Blank	100 μg/mL Amp+25 μg/mL Chl+50 μg/mL Spe	0.084	0.084	0.083	0.086	4	0.08425	0.00125831
4.00167	SYHY01::p15A-Eraprotos-spe	100 μg/mL Amp	0.263	0.249	0.241		3	0.251	0.0111355
4.00167	SYHY01::p15A-Eraprotos-spe	100 μg/mL Amp+25 μg/mL Chl+50 μg/mL Spe	0.226	0.228	0.225		3	0.226333	0.00152753
4.00167	SYHY01::p15A-spe	100 μg/mL Amp	0.109	0.093	0.093		3	0.0983333	0.0092376
4.00167	SYHY01::p15A-spe	100 μg/mL Amp+25 μg/mL Chl+50 μg/mL Spe	0.094	0.096	0.095		3	0.095	0.001
4.00167	SYHY02::p15A-Eraprotos-spe	100 μg/mL Amp	0.152	0.189	0.126		3	0.155667	0.0316596
4.00167	SYHY02::p15A-Eraprotos-spe	100 μg/mL Amp+25 μg/mL Chl+50 μg/mL Spe	0.141	0.185	0.118		3	0.148	0.0340441
4.00167	SYHY02::p15A-spe	100 μg/mL Amp	0.099	0.121	0.101		3	0.107	0.0121655
4.00167	SYHY02::p15A-spe	100 μg/mL Amp+25 μg/mL Chl+50 μg/mL Spe	0.1	0.118	0.097		3	0.105	0.0113578
4.335	Blank	100 μg/mL Amp	0.084	0.084	0.087	0.087	4	0.0855	0.00173205
4.335	Blank	100 μg/mL Amp+25 μg/mL Chl+50 μg/mL Spe	0.083	0.084	0.083	0.085	4	0.08375	0.000957427
4.335	SYHY01::p15A-Eraprotos-spe	100 μg/mL Amp	0.306	0.288	0.279		3	0.291	0.0137477
4.335	SYHY01::p15A-Eraprotos-spe	100 μg/mL Amp+25 μg/mL Chl+50 μg/mL Spe	0.254	0.258	0.253		3	0.255	0.00264575
4.335	SYHY01::p15A-spe	100 μg/mL Amp	0.109	0.096	0.095		3	0.1	0.00781025
4.335	SYHY01::p15A-spe	100 μg/mL Amp+25 μg/mL Chl+50 μg/mL Spe	0.097	0.098	0.097		3	0.0973333	0.00057735
4.335	SYHY02::p15A-Eraprotos-spe	100 μg/mL Amp	0.182	0.224	0.144		3	0.183333	0.0400167
4.335	SYHY02::p15A-Eraprotos-spe	100 μg/mL Amp+25 μg/mL Chl+50 μg/mL Spe	0.164	0.221	0.133		3	0.172667	0.0446356
4.335	SYHY02::p15A-spe	100 μg/mL Amp	0.104	0.136	0.107		3	0.115667	0.017673
4.335	SYHY02::p15A-spe	100 μg/mL Amp+25 μg/mL Chl+50 μg/mL Spe	0.107	0.132	0.102		3	0.113667	0.0160728
4.66833	Blank	100 μg/mL Amp	0.084	0.083	0.086	0.087	4	0.085	0.00182574
4.66833	Blank	100 μg/mL Amp+25 μg/mL Chl+50 μg/mL Spe	0.083	0.084	0.08	0.083	4	0.0825	0.00173205
4.66833	SYHY01::p15A-Eraprotos-spe	100 μg/mL Amp	0.349	0.326	0.322		3	0.332333	0.0145717
4.66833	SYHY01::p15A-Eraprotos-spe	100 μg/mL Amp+25 μg/mL Chl+50 μg/mL Spe	0.29	0.299	0.281		3	0.29	0.009
4.66833	SYHY01::p15A-spe	100 μg/mL Amp	0.111	0.097	0.098		3	0.102	0.00781025
4.66833	SYHY01::p15A-spe	100 μg/mL Amp+25 μg/mL Chl+50 μg/mL Spe	0.101	0.101	0.1		3	0.100667	0.00057735
4.66833	SYHY02::p15A-Eraprotos-spe	100 μg/mL Amp	0.218	0.26	0.168		3	0.215333	0.0460579
4.66833	SYHY02::p15A-Eraprotos-spe	100 μg/mL Amp+25 μg/mL Chl+50 μg/mL Spe	0.194	0.256	0.15		3	0.2	0.0532541
4.66833	SYHY02::p15A-spe	100 μg/mL Amp	0.112	0.157	0.115		3	0.128	0.0251595
4.66833	SYHY02::p15A-spe	100 μg/mL Amp+25 μg/mL Chl+50 μg/mL Spe	0.113	0.149	0.108		3	0.123333	0.0223681
5.00167	Blank	100 μg/mL Amp	0.084	0.083	0.086	0.087	4	0.085	0.00182574
5.00167	Blank	100 μg/mL Amp+25 μg/mL Chl+50 μg/mL Spe	0.083	0.083	0.079	0.082	4	0.08175	0.00189297
5.00167	SYHY01::p15A-Eraprotos-spe	100 μg/mL Amp	0.387	0.367	0.356		3	0.37	0.0157162
5.00167	SYHY01::p15A-Eraprotos-spe	100 μg/mL Amp+25 μg/mL Chl+50 μg/mL Spe	0.323	0.333	0.306		3	0.320667	0.0136504
5.00167	SYHY01::p15A-spe	100 μg/mL Amp	0.112	0.101	0.1		3	0.104333	0.00665833
5.00167	SYHY01::p15A-spe	100 μg/mL Amp+25 μg/mL Chl+50 μg/mL Spe	0.106	0.105	0.104		3	0.105	0.001
5.00167	SYHY02::p15A-Eraprotos-spe	100 μg/mL Amp	0.254	0.298	0.203		3	0.251667	0.047543
5.00167	SYHY02::p15A-Eraprotos-spe	100 μg/mL Amp+25 μg/mL Chl+50 μg/mL Spe	0.235	0.295	0.173		3	0.234333	0.0610027
5.00167	SYHY02::p15A-spe	100 μg/mL Amp	0.122	0.184	0.128		3	0.144667	0.0341955
5.00167	SYHY02::p15A-spe	100 μg/mL Amp+25 μg/mL Chl+50 μg/mL Spe	0.122	0.169	0.115		3	0.135333	0.0293655
5.335	Blank	100 μg/mL Amp	0.083	0.083	0.088	0.087	4	0.08525	0.00262996
5.335	Blank	100 μg/mL Amp+25 μg/mL Chl+50 μg/mL Spe	0.084	0.084	0.081	0.083	4	0.083	0.00141421
5.335	SYHY01::p15A-Eraprotos-spe	100 μg/mL Amp	0.428	0.406	0.395		3	0.409667	0.0168028
5.335	SYHY01::p15A-Eraprotos-spe	100 μg/mL Amp+25 μg/mL Chl+50 μg/mL Spe	0.358	0.375	0.334		3	0.355667	0.0205994
5.335	SYHY01::p15A-spe	100 μg/mL Amp	0.116	0.106	0.104		3	0.108667	0.0064291
5.335	SYHY01::p15A-spe	100 μg/mL Amp+25 μg/mL Chl+50 μg/mL Spe	0.113	0.114	0.111		3	0.112667	0.00152753
5.335	SYHY02::p15A-Eraprotos-spe	100 μg/mL Amp	0.293	0.34	0.236		3	0.289667	0.0520801
5.335	SYHY02::p15A-Eraprotos-spe	100 μg/mL Amp+25 μg/mL Chl+50 μg/mL Spe	0.281	0.34	0.205		3	0.275333	0.0676782
5.335	SYHY02::p15A-spe	100 μg/mL Amp	0.138	0.219	0.147		3	0.168	0.0443959
5.335	SYHY02::p15A-spe	100 μg/mL Amp+25 μg/mL Chl+50 μg/mL Spe	0.141	0.203	0.131		3	0.158333	0.0390043
5.66833	Blank	100 μg/mL Amp	0.082	0.082	0.088	0.088	4	0.085	0.0034641
5.66833	Blank	100 μg/mL Amp+25 μg/mL Chl+50 μg/mL Spe	0.084	0.086	0.082	0.084	4	0.084	0.00163299
5.66833	SYHY01::p15A-Eraprotos-spe	100 μg/mL Amp	0.459	0.435	0.433		3	0.442333	0.0144684
5.66833	SYHY01::p15A-Eraprotos-spe	100 μg/mL Amp+25 μg/mL Chl+50 μg/mL Spe	0.403	0.423	0.366		3	0.397333	0.0289194
5.66833	SYHY01::p15A-spe	100 μg/mL Amp	0.12	0.112	0.108		3	0.113333	0.0061101
5.66833	SYHY01::p15A-spe	100 μg/mL Amp+25 μg/mL Chl+50 μg/mL Spe	0.125	0.127	0.121		3	0.124333	0.00305505
5.66833	SYHY02::p15A-Eraprotos-spe	100 μg/mL Amp	0.338	0.381	0.278		3	0.332333	0.0517333
5.66833	SYHY02::p15A-Eraprotos-spe	100 μg/mL Amp+25 μg/mL Chl+50 μg/mL Spe	0.327	0.384	0.242		3	0.317667	0.0714586
5.66833	SYHY02::p15A-spe	100 μg/mL Amp	0.162	0.255	0.175		3	0.197333	0.050362
5.66833	SYHY02::p15A-spe	100 μg/mL Amp+25 μg/mL Chl+50 μg/mL Spe	0.165	0.242	0.152		3	0.186333	0.048645
6.00167	Blank	100 μg/mL Amp	0.082	0.082	0.086	0.085	4	0.08375	0.00206155
6.00167	Blank	100 μg/mL Amp+25 μg/mL Chl+50 μg/mL Spe	0.085	0.086	0.085	0.088	4	0.086	0.00141421
6.00167	SYHY01::p15A-Eraprotos-spe	100 μg/mL Amp	0.495	0.472	0.468		3	0.478333	0.0145717
6.00167	SYHY01::p15A-Eraprotos-spe	100 μg/mL Amp+25 μg/mL Chl+50 μg/mL Spe	0.441	0.463	0.398		3	0.434	0.0330606
6.00167	SYHY01::p15A-spe	100 μg/mL Amp	0.128	0.122	0.116		3	0.122	0.006
6.00167	SYHY01::p15A-spe	100 μg/mL Amp+25 μg/mL Chl+50 μg/mL Spe	0.14	0.138	0.132		3	0.136667	0.00416333
6.00167	SYHY02::p15A-Eraprotos-spe	100 μg/mL Amp	0.38	0.422	0.32		3	0.374	0.051264
6.00167	SYHY02::p15A-Eraprotos-spe	100 μg/mL Amp+25 μg/mL Chl+50 μg/mL Spe	0.38	0.431	0.284		3	0.365	0.0746391
6.00167	SYHY02::p15A-spe	100 μg/mL Amp	0.19	0.295	0.206		3	0.230333	0.0565715
6.00167	SYHY02::p15A-spe	100 μg/mL Amp+25 μg/mL Chl+50 μg/mL Spe	0.197	0.296	0.181		3	0.224667	0.0622923
6.335	Blank	100 μg/mL Amp	0.086	0.085	0.089	0.089	4	0.08725	0.00206155
6.335	Blank	100 μg/mL Amp+25 μg/mL Chl+50 μg/mL Spe	0.083	0.084	0.085	0.088	4	0.085	0.00216025
6.335	SYHY01::p15A-Eraprotos-spe	100 μg/mL Amp	0.532	0.51	0.506		3	0.516	0.014
6.335	SYHY01::p15A-Eraprotos-spe	100 μg/mL Amp+25 μg/mL Chl+50 μg/mL Spe	0.481	0.507	0.432		3	0.473333	0.0380832
6.335	SYHY01::p15A-spe	100 μg/mL Amp	0.139	0.138	0.134		3	0.137	0.00264575
6.335	SYHY01::p15A-spe	100 μg/mL Amp+25 μg/mL Chl+50 μg/mL Spe	0.161	0.158	0.149		3	0.156	0.006245
6.335	SYHY02::p15A-Eraprotos-spe	100 μg/mL Amp	0.426	0.469	0.364		3	0.419667	0.0527857
6.335	SYHY02::p15A-Eraprotos-spe	100 μg/mL Amp+25 μg/mL Chl+50 μg/mL Spe	0.414	0.475	0.328		3	0.405667	0.0738535
6.335	SYHY02::p15A-spe	100 μg/mL Amp	0.226	0.341	0.244		3	0.270333	0.0618574
6.335	SYHY02::p15A-spe	100 μg/mL Amp+25 μg/mL Chl+50 μg/mL Spe	0.233	0.347	0.219		3	0.266333	0.0702092
6.66833	Blank	100 μg/mL Amp	0.084	0.085	0.089	0.089	4	0.08675	0.00262996
6.66833	Blank	100 μg/mL Amp+25 μg/mL Chl+50 μg/mL Spe	0.086	0.087	0.084	0.088	4	0.08625	0.00170783
6.66833	SYHY01::p15A-Eraprotos-spe	100 μg/mL Amp	0.57	0.547	0.549		3	0.555333	0.012741
6.66833	SYHY01::p15A-Eraprotos-spe	100 μg/mL Amp+25 μg/mL Chl+50 μg/mL Spe	0.512	0.547	0.47		3	0.509667	0.038553
6.66833	SYHY01::p15A-spe	100 μg/mL Amp	0.163	0.159	0.15		3	0.157333	0.00665833
6.66833	SYHY01::p15A-spe	100 μg/mL Amp+25 μg/mL Chl+50 μg/mL Spe	0.192	0.189	0.178		3	0.186333	0.00737111
6.66833	SYHY02::p15A-Eraprotos-spe	100 μg/mL Amp	0.476	0.509	0.401		3	0.462	0.0553444
6.66833	SYHY02::p15A-Eraprotos-spe	100 μg/mL Amp+25 μg/mL Chl+50 μg/mL Spe	0.465	0.52	0.36		3	0.448333	0.0812917
6.66833	SYHY02::p15A-spe	100 μg/mL Amp	0.265	0.382	0.284		3	0.310333	0.062788
6.66833	SYHY02::p15A-spe	100 μg/mL Amp+25 μg/mL Chl+50 μg/mL Spe	0.268	0.397	0.262		3	0.309	0.0762693
7.00167	Blank	100 μg/mL Amp	0.084	0.083	0.091	0.09	4	0.087	0.00408248
7.00167	Blank	100 μg/mL Amp+25 μg/mL Chl+50 μg/mL Spe	0.089	0.09	0.087	0.09	4	0.089	0.00141421
7.00167	SYHY01::p15A-Eraprotos-spe	100 μg/mL Amp	0.604	0.58	0.584		3	0.589333	0.0128582
7.00167	SYHY01::p15A-Eraprotos-spe	100 μg/mL Amp+25 μg/mL Chl+50 μg/mL Spe	0.535	0.579	0.517		3	0.543667	0.0318957
7.00167	SYHY01::p15A-spe	100 μg/mL Amp	0.193	0.186	0.174		3	0.184333	0.00960902
7.00167	SYHY01::p15A-spe	100 μg/mL Amp+25 μg/mL Chl+50 μg/mL Spe	0.227	0.222	0.209		3	0.219333	0.00929157
7.00167	SYHY02::p15A-Eraprotos-spe	100 μg/mL Amp	0.519	0.551	0.454		3	0.508	0.0494267
7.00167	SYHY02::p15A-Eraprotos-spe	100 μg/mL Amp+25 μg/mL Chl+50 μg/mL Spe	0.518	0.555	0.412		3	0.495	0.0742226
7.00167	SYHY02::p15A-spe	100 μg/mL Amp	0.311	0.429	0.326		3	0.355333	0.0642365
7.00167	SYHY02::p15A-spe	100 μg/mL Amp+25 μg/mL Chl+50 μg/mL Spe	0.321	0.445	0.31		3	0.358667	0.0749689
7.335	Blank	100 μg/mL Amp	0.083	0.082	0.082	0.083	4	0.0825	0.00057735
7.335	Blank	100 μg/mL Amp+25 μg/mL Chl+50 μg/mL Spe	0.08	0.082	0.079	0.082	4	0.08075	0.0015
7.335	SYHY01::p15A-Eraprotos-spe	100 μg/mL Amp	0.623	0.607	0.612		3	0.614	0.00818535
7.335	SYHY01::p15A-Eraprotos-spe	100 μg/mL Amp+25 μg/mL Chl+50 μg/mL Spe	0.57	0.61	0.55		3	0.576667	0.0305505
7.335	SYHY01::p15A-spe	100 μg/mL Amp	0.225	0.217	0.205		3	0.215667	0.0100664
7.335	SYHY01::p15A-spe	100 μg/mL Amp+25 μg/mL Chl+50 μg/mL Spe	0.249	0.243	0.232		3	0.241333	0.00862168
7.335	SYHY02::p15A-Eraprotos-spe	100 μg/mL Amp	0.556	0.594	0.494		3	0.548	0.0504777
7.335	SYHY02::p15A-Eraprotos-spe	100 μg/mL Amp+25 μg/mL Chl+50 μg/mL Spe	0.555	0.593	0.45		3	0.532667	0.0740698
7.335	SYHY02::p15A-spe	100 μg/mL Amp	0.34	0.468	0.367		3	0.391667	0.067471
7.335	SYHY02::p15A-spe	100 μg/mL Amp+25 μg/mL Chl+50 μg/mL Spe	0.355	0.491	0.365		3	0.403667	0.075798
7.66833	Blank	100 μg/mL Amp	0.083	0.082	0.088	0.086	4	0.08475	0.00275379
7.66833	Blank	100 μg/mL Amp+25 μg/mL Chl+50 μg/mL Spe	0.086	0.086	0.085	0.087	4	0.086	0.000816497
7.66833	SYHY01::p15A-Eraprotos-spe	100 μg/mL Amp	0.636	0.624	0.629		3	0.629667	0.00602771
7.66833	SYHY01::p15A-Eraprotos-spe	100 μg/mL Amp+25 μg/mL Chl+50 μg/mL Spe	0.6	0.64	0.599		3	0.613	0.023388
7.66833	SYHY01::p15A-spe	100 μg/mL Amp	0.262	0.248	0.237		3	0.249	0.01253
7.66833	SYHY01::p15A-spe	100 μg/mL Amp+25 μg/mL Chl+50 μg/mL Spe	0.289	0.283	0.271		3	0.281	0.00916515
7.66833	SYHY02::p15A-Eraprotos-spe	100 μg/mL Amp	0.601	0.628	0.544		3	0.591	0.0428836
7.66833	SYHY02::p15A-Eraprotos-spe	100 μg/mL Amp+25 μg/mL Chl+50 μg/mL Spe	0.598	0.638	0.508		3	0.581333	0.0665833
7.66833	SYHY02::p15A-spe	100 μg/mL Amp	0.38	0.514	0.411		3	0.435	0.0701498
7.66833	SYHY02::p15A-spe	100 μg/mL Amp+25 μg/mL Chl+50 μg/mL Spe	0.399	0.53	0.399		3	0.442667	0.0756329
8.00167	Blank	100 μg/mL Amp	0.085	0.085	0.093	0.092	4	0.08875	0.00434933
8.00167	Blank	100 μg/mL Amp+25 μg/mL Chl+50 μg/mL Spe	0.087	0.089	0.087	0.09	4	0.08825	0.0015
8.00167	SYHY01::p15A-Eraprotos-spe	100 μg/mL Amp	0.659	0.629	0.651		3	0.646333	0.0155349
8.00167	SYHY01::p15A-Eraprotos-spe	100 μg/mL Amp+25 μg/mL Chl+50 μg/mL Spe	0.631	0.666	0.627		3	0.641333	0.0214554
8.00167	SYHY01::p15A-spe	100 μg/mL Amp	0.299	0.279	0.273		3	0.283667	0.0136137
8.00167	SYHY01::p15A-spe	100 μg/mL Amp+25 μg/mL Chl+50 μg/mL Spe	0.325	0.324	0.315		3	0.321333	0.00550757
8.00167	SYHY02::p15A-Eraprotos-spe	100 μg/mL Amp	0.649	0.675	0.583		3	0.635667	0.0474271
8.00167	SYHY02::p15A-Eraprotos-spe	100 μg/mL Amp+25 μg/mL Chl+50 μg/mL Spe	0.647	0.685	0.553		3	0.628333	0.067951
8.00167	SYHY02::p15A-spe	100 μg/mL Amp	0.422	0.553	0.457		3	0.477333	0.0678258
8.00167	SYHY02::p15A-spe	100 μg/mL Amp+25 μg/mL Chl+50 μg/mL Spe	0.43	0.593	0.443		3	0.488667	0.0905888
8.335	Blank	100 μg/mL Amp	0.081	0.08	0.083	0.084	4	0.082	0.00182574
8.335	Blank	100 μg/mL Amp+25 μg/mL Chl+50 μg/mL Spe	0.079	0.081	0.079	0.081	4	0.08	0.0011547
8.335	SYHY01::p15A-Eraprotos-spe	100 μg/mL Amp	0.667	0.642	0.668		3	0.659	0.0147309
8.335	SYHY01::p15A-Eraprotos-spe	100 μg/mL Amp+25 μg/mL Chl+50 μg/mL Spe	0.649	0.681	0.658		3	0.662667	0.0165025
8.335	SYHY01::p15A-spe	100 μg/mL Amp	0.335	0.315	0.305		3	0.318333	0.0152753
8.335	SYHY01::p15A-spe	100 μg/mL Amp+25 μg/mL Chl+50 μg/mL Spe	0.359	0.365	0.35		3	0.358	0.00754983
8.335	SYHY02::p15A-Eraprotos-spe	100 μg/mL Amp	0.701	0.717	0.637		3	0.685	0.042332
8.335	SYHY02::p15A-Eraprotos-spe	100 μg/mL Amp+25 μg/mL Chl+50 μg/mL Spe	0.68	0.717	0.602		3	0.666333	0.0587055
8.335	SYHY02::p15A-spe	100 μg/mL Amp	0.453	0.598	0.501		3	0.517333	0.073867
8.335	SYHY02::p15A-spe	100 μg/mL Amp+25 μg/mL Chl+50 μg/mL Spe	0.482	0.63	0.493		3	0.535	0.082456
8.66833	Blank	100 μg/mL Amp	0.085	0.083	0.088	0.088	4	0.086	0.00244949
8.66833	Blank	100 μg/mL Amp+25 μg/mL Chl+50 μg/mL Spe	0.083	0.085	0.079	0.081	4	0.082	0.00258199
8.66833	SYHY01::p15A-Eraprotos-spe	100 μg/mL Amp	0.681	0.667	0.686		3	0.678	0.00984886
8.66833	SYHY01::p15A-Eraprotos-spe	100 μg/mL Amp+25 μg/mL Chl+50 μg/mL Spe	0.677	0.7	0.697		3	0.691333	0.0125033
8.66833	SYHY01::p15A-spe	100 μg/mL Amp	0.38	0.348	0.342		3	0.356667	0.0204287
8.66833	SYHY01::p15A-spe	100 μg/mL Amp+25 μg/mL Chl+50 μg/mL Spe	0.391	0.399	0.386		3	0.392	0.00655744
8.66833	SYHY02::p15A-Eraprotos-spe	100 μg/mL Amp	0.727	0.752	0.69		3	0.723	0.0311929
8.66833	SYHY02::p15A-Eraprotos-spe	100 μg/mL Amp+25 μg/mL Chl+50 μg/mL Spe	0.706	0.75	0.657		3	0.704333	0.0465224
8.66833	SYHY02::p15A-spe	100 μg/mL Amp	0.493	0.629	0.53		3	0.550667	0.070316
8.66833	SYHY02::p15A-spe	100 μg/mL Amp+25 μg/mL Chl+50 μg/mL Spe	0.534	0.66	0.541		3	0.578333	0.070812
9.00167	Blank	100 μg/mL Amp	0.084	0.083	0.089	0.088	4	0.086	0.00294392
9.00167	Blank	100 μg/mL Amp+25 μg/mL Chl+50 μg/mL Spe	0.084	0.085	0.084	0.086	4	0.08475	0.000957427
9.00167	SYHY01::p15A-Eraprotos-spe	100 μg/mL Amp	0.685	0.665	0.696		3	0.682	0.0157162
9.00167	SYHY01::p15A-Eraprotos-spe	100 μg/mL Amp+25 μg/mL Chl+50 μg/mL Spe	0.692	0.711	0.723		3	0.708667	0.0156312
9.00167	SYHY01::p15A-spe	100 μg/mL Amp	0.418	0.383	0.379		3	0.393333	0.0214554
9.00167	SYHY01::p15A-spe	100 μg/mL Amp+25 μg/mL Chl+50 μg/mL Spe	0.431	0.439	0.436		3	0.435333	0.00404145
9.00167	SYHY02::p15A-Eraprotos-spe	100 μg/mL Amp	0.752	0.77	0.733		3	0.751667	0.0185023
9.00167	SYHY02::p15A-Eraprotos-spe	100 μg/mL Amp+25 μg/mL Chl+50 μg/mL Spe	0.738	0.768	0.705		3	0.737	0.0315119
9.00167	SYHY02::p15A-spe	100 μg/mL Amp	0.535	0.665	0.578		3	0.592667	0.0662294
9.00167	SYHY02::p15A-spe	100 μg/mL Amp+25 μg/mL Chl+50 μg/mL Spe	0.581	0.692	0.581		3	0.618	0.0640859
9.335	Blank	100 μg/mL Amp	0.083	0.083	0.088	0.089	4	0.08575	0.00320156
9.335	Blank	100 μg/mL Amp+25 μg/mL Chl+50 μg/mL Spe	0.086	0.086	0.087	0.09	4	0.08725	0.00189297
9.335	SYHY01::p15A-Eraprotos-spe	100 μg/mL Amp	0.687	0.667	0.702		3	0.685333	0.0175594
9.335	SYHY01::p15A-Eraprotos-spe	100 μg/mL Amp+25 μg/mL Chl+50 μg/mL Spe	0.705	0.72	0.745		3	0.723333	0.0202073
9.335	SYHY01::p15A-spe	100 μg/mL Amp	0.457	0.415	0.413		3	0.428333	0.0248462
9.335	SYHY01::p15A-spe	100 μg/mL Amp+25 μg/mL Chl+50 μg/mL Spe	0.464	0.482	0.477		3	0.474333	0.00929157
9.335	SYHY02::p15A-Eraprotos-spe	100 μg/mL Amp	0.77	0.786	0.766		3	0.774	0.010583
9.335	SYHY02::p15A-Eraprotos-spe	100 μg/mL Amp+25 μg/mL Chl+50 μg/mL Spe	0.763	0.782	0.751		3	0.765333	0.0156312
9.335	SYHY02::p15A-spe	100 μg/mL Amp	0.569	0.699	0.621		3	0.629667	0.0654319
9.335	SYHY02::p15A-spe	100 μg/mL Amp+25 μg/mL Chl+50 μg/mL Spe	0.635	0.73	0.62		3	0.661667	0.0596518
9.66833	Blank	100 μg/mL Amp	0.083	0.083	0.086	0.086	4	0.0845	0.00173205
9.66833	Blank	100 μg/mL Amp+25 μg/mL Chl+50 μg/mL Spe	0.082	0.083	0.082	0.087	4	0.0835	0.00238048
9.66833	SYHY01::p15A-Eraprotos-spe	100 μg/mL Amp	0.7	0.688	0.715		3	0.701	0.0135277
9.66833	SYHY01::p15A-Eraprotos-spe	100 μg/mL Amp+25 μg/mL Chl+50 μg/mL Spe	0.71	0.719	0.754		3	0.727667	0.0232451
9.66833	SYHY01::p15A-spe	100 μg/mL Amp	0.498	0.452	0.451		3	0.467	0.0268514
9.66833	SYHY01::p15A-spe	100 μg/mL Amp+25 μg/mL Chl+50 μg/mL Spe	0.499	0.537	0.526		3	0.520667	0.0195533
9.66833	SYHY02::p15A-Eraprotos-spe	100 μg/mL Amp	0.788	0.807	0.791		3	0.795333	0.0102144
9.66833	SYHY02::p15A-Eraprotos-spe	100 μg/mL Amp+25 μg/mL Chl+50 μg/mL Spe	0.771	0.787	0.79		3	0.782667	0.0102144
9.66833	SYHY02::p15A-spe	100 μg/mL Amp	0.61	0.726	0.664		3	0.666667	0.058046
9.66833	SYHY02::p15A-spe	100 μg/mL Amp+25 μg/mL Chl+50 μg/mL Spe	0.676	0.749	0.66		3	0.695	0.0474447

## Sheet: Fig. 3a
plasmid	host	passages	Rep 1	Rep 2	Rep 3	average	s.d.	s.e.
p15A-Eraprotos-spe	SYHY01	0	1	1	1	1	0	0
p15A-Eraprotos-spe	SYHY01	1	0	0	0	0	0	0
p15A-Eraprotos-spe	SYHY01	2	0.000251383	0.00259269	0	0.000948024	0.00142986	0.000825528
p15A-Eraprotos-spe	SYHY01	3	0.000460936	0.00313059	0	0.00119718	0.00169017	0.000975822
p15A-Eraprotos-spe	SYHY02	0	1	1	1	1	0	0
p15A-Eraprotos-spe	SYHY02	1	0.570093	0.563636	0.77381	0.635846	0.119523	0.0690067
p15A-Eraprotos-spe	SYHY02	2	0.260958	0.319643	0.486772	0.355791	0.117167	0.0676464
p15A-Eraprotos-spe	SYHY02	3	0.233291	0.382619	0.46158	0.359163	0.115938	0.0669366
p15A-spe	SYHY01	0	1	1	1	1	0	0
p15A-spe	SYHY01	1	0.992	0.7	0.888889	0.860296	0.148085	0.0854969
p15A-spe	SYHY01	2	0.99122	0.680077	0.712202	0.7945	0.171121	0.0987966
p15A-spe	SYHY01	3	0.601846	0.32334	0.865776	0.596987	0.271251	0.156607
p15A-spe	SYHY02	0	1	1	1	1	0	0
p15A-spe	SYHY02	1	0.988095	0.721429	0.890756	0.86676	0.134943	0.0779094
p15A-spe	SYHY02	2	0.752705	0.584084	0.832653	0.723147	0.126893	0.0732618
p15A-spe	SYHY02	3	0.670624	0.502019	0.867209	0.679951	0.182773	0.105524

## Sheet: Fig. 3b
	DH10B::pEraCas			DH10B::pEraCas-pBAD (L-Ara -)			DH10B::pEraCas-pBAD (L-Ara +)
	Rep 1	Rep 2	Rep 3	Rep 1	Rep 2	Rep 3	Rep 1	Rep 2	Rep 3
cas3	1.25701	0.773783	1.02811	0.169576	0.241484	0.157127	52.7098	37.7918	90.5097
cse1	1.11471	0.720298	1.24545	0.357661	0.622725	0.681444	82.5197	67.0268	143.675
cse2	1.52626	0.712025	0.920188	0.356013	0.366021	0.297302	106.891	62.6829	142.025
cas7	0.625609	1.09682	1.45734	0.356836	0.66128	0.825496	46.9591	53.1992	67.8056
cas5	1.1355	0.679871	1.29534	0.31498	0.237062	0.436282	18.4217	29.3102	44.426
cas6	1.06191	0.771997	1.21982	0.383332	0.601513	0.553504	38.2309	36.9286	67.0268
cas1	0.961483	0.638754	1.62826	0.390483	0.56383	0.802923	21.6056	28.9067	37.0996
cas2	1.43065	1.05458	0.66281	0.471937	0.720298	0.419478	2.90123	2.1386	3.99077
	DH10B::pEraCas			DH10B::pEraCas-pBAD (L-Ara -)			DH10B::pEraCas-pBAD (L-Ara +)
	average	s.d.	N	average	s.d.	N	average	s.d.	N
cas3	1.01964	0.241727	3	0.189395	0.0455375	3	60.3371	27.174	3
cse1	1.02682	0.273385	3	0.553943	0.172502	3	97.7406	40.5277	3
cse2	1.05282	0.423011	3	0.339779	0.0371248	3	103.866	39.7574	3
cas7	1.05992	0.417089	3	0.614537	0.237801	3	55.988	10.6994	3
cas5	1.03691	0.319362	3	0.329441	0.100395	3	30.7193	13.0593	3
cas6	1.01791	0.227131	3	0.512783	0.114649	3	47.3954	17.0137	3
cas1	1.07617	0.504624	3	0.585746	0.207091	3	29.204	7.7513	3
cas2	1.04934	0.383945	3	0.537238	0.16069	3	3.0102	0.93088	3

## Sheet: Fig. 3c
	Rep 1	Rep 2	Rep 3	average	s.d.
pEraCas	57800	14500	16600	29633.3	24415.6
pEraCas-IS10	72000	66000	73000	70333.3	3785.94
pEraCas-pBAD (L-Arab -)	21815	13740	19170	18241.7	4116.77
pEraCas-pBAD (L-Arab +)	40	20	11	23.6667	14.8436

## Sheet: Fig. 4b
	Rep 1	Rep 2	Rep 3	average	s.d.
sgRNA::ompF-WT-DH10B	211	285	485	327	141.746
sgRNA::ompF-D10A-DH10B	3810000	4200000	6250000	4.75333e+06	1.31074e+06
sgRNA::ompF-H840A-DH10B	4600000	3570000	7720000	5.29667e+06	2.16093e+06
sgRNA::ompF-D10A&H840A-DH10B	3910000	4230000	6780000	4.97333e+06	1.57278e+06
sgRNA-ompF::pair01-D10A-DH10B	2670000	3620000	4910000	3.73333e+06	1.12429e+06
sgRNA-ompF::pair01-D10A-MG1655-△recA	3450000	3980000	5900000	4.44333e+06	1.28904e+06
sgRNA-ompF::pair01-H840A-DH10B	3020000	4710000	5060000	4.26333e+06	1.09089e+06
sgRNA-ompF::pair01-H840A-MG1655-△recA	4970000	3240000	2210000	3.47333e+06	1.39472e+06
sgRNA-ompF::pair01-D10A&H840A-DH10B	4100000	4320000	7300000	5240000	1.7874e+06
sgRNA-ompF::pair01-D10A&H840A-MG1655-△recA	7020000	3600000	4870000	5.16333e+06	1.72877e+06
sgRNA-ompF::pair02-D10A-DH10B	472	428	205	368.333	143.151
sgRNA-ompF::pair02-D10A-MG1655-△recA	342	449	275	355.333	87.7629
sgRNA-ompF::pair02-H840A-DH10B	1460000	3070000	4080000	2870000	1.3214e+06
sgRNA-ompF::pair02-H840A-MG1655-△recA	3580000	3120000	1810000	2.83667e+06	918386
sgRNA-ompF::pair02-D10A&H840A-DH10B	3750000	5790000	7090000	5.54333e+06	1.68361e+06
sgRNA-ompF::pair02-D10A&H840A-MG1655-△recA	3550000	4110000	7340000	5000000	2.04575e+06

## Sheet: Fig. 4c
																				The DNA ladder markers shown in the figures are consistent with that demonstrated in the first gel image.

## Sheet: Fig. 5a
protein	modification	host	IS_type	value
FnCpf1	WT	DH10B	IS1	65
FnCpf1	WT	MG1655-△recA	IS1	21
FnCpf1	OP01	DH10B	IS1	25
FnCpf1	OP01	MG1655-△recA	IS1	22
FnCpf1	OP02	DH10B	IS1	23
FnCpf1	OP02	MG1655-△recA	IS1	60
FnCpf1	OP03	DH10B	IS1	53
FnCpf1	OP03	MG1655-△recA	IS1	72
SpCas9-HF1	WT	DH10B	IS1	26
SpCas9-HF1	WT	MG1655-△recA	IS1	27
SpCas9-HF1	OP01	DH10B	IS1	80
SpCas9-HF1	OP01	MG1655-△recA	IS1	6
SpCas9-HF1	OP02	DH10B	IS1	16				Here's the code for performing relative percentage calculations and visualizations in R.
SpCas9-HF1	OP02	MG1655-△recA	IS1	8				ggplot(df,aes(x = modification,y = value,fill=IS_type))+geom_bar(position = "fill",stat = "identity")+ facet_grid(host~protein)
SpCas9-HF1	OP03	DH10B	IS1	11
SpCas9-HF1	OP03	MG1655-△recA	IS1	2
SpCas9-HF1-ssrA	WT	DH10B	IS1	49
SpCas9-HF1-ssrA	WT	MG1655-△recA	IS1	16
SpCas9-HF1-ssrA	OP01	DH10B	IS1	1
SpCas9-HF1-ssrA	OP01	MG1655-△recA	IS1	12
SpCas9-HF1-ssrA	OP02	DH10B	IS1	60
SpCas9-HF1-ssrA	OP02	MG1655-△recA	IS1	82
SpCas9-HF1-ssrA	OP03	DH10B	IS1	9
SpCas9-HF1-ssrA	OP03	MG1655-△recA	IS1	21
FnCpf1	WT	DH10B	IS2	0
FnCpf1	WT	MG1655-△recA	IS2	0
FnCpf1	OP01	DH10B	IS2	0
FnCpf1	OP01	MG1655-△recA	IS2	0
FnCpf1	OP02	DH10B	IS2	0
FnCpf1	OP02	MG1655-△recA	IS2	0
FnCpf1	OP03	DH10B	IS2	0
FnCpf1	OP03	MG1655-△recA	IS2	0
SpCas9-HF1	WT	DH10B	IS2	0
SpCas9-HF1	WT	MG1655-△recA	IS2	2
SpCas9-HF1	OP01	DH10B	IS2	0
SpCas9-HF1	OP01	MG1655-△recA	IS2	0
SpCas9-HF1	OP02	DH10B	IS2	0
SpCas9-HF1	OP02	MG1655-△recA	IS2	0
SpCas9-HF1	OP03	DH10B	IS2	1
SpCas9-HF1	OP03	MG1655-△recA	IS2	0
SpCas9-HF1-ssrA	WT	DH10B	IS2	1
SpCas9-HF1-ssrA	WT	MG1655-△recA	IS2	0
SpCas9-HF1-ssrA	OP01	DH10B	IS2	0
SpCas9-HF1-ssrA	OP01	MG1655-△recA	IS2	12
SpCas9-HF1-ssrA	OP02	DH10B	IS2	0
SpCas9-HF1-ssrA	OP02	MG1655-△recA	IS2	0
SpCas9-HF1-ssrA	OP03	DH10B	IS2	0
SpCas9-HF1-ssrA	OP03	MG1655-△recA	IS2	0
FnCpf1	WT	DH10B	IS3	3
FnCpf1	WT	MG1655-△recA	IS3	8
FnCpf1	OP01	DH10B	IS3	0
FnCpf1	OP01	MG1655-△recA	IS3	1
FnCpf1	OP02	DH10B	IS3	0
FnCpf1	OP02	MG1655-△recA	IS3	0
FnCpf1	OP03	DH10B	IS3	0
FnCpf1	OP03	MG1655-△recA	IS3	0
SpCas9-HF1	WT	DH10B	IS3	10
SpCas9-HF1	WT	MG1655-△recA	IS3	1
SpCas9-HF1	OP01	DH10B	IS3	1
SpCas9-HF1	OP01	MG1655-△recA	IS3	0
SpCas9-HF1	OP02	DH10B	IS3	0
SpCas9-HF1	OP02	MG1655-△recA	IS3	0
SpCas9-HF1	OP03	DH10B	IS3	0
SpCas9-HF1	OP03	MG1655-△recA	IS3	0
SpCas9-HF1-ssrA	WT	DH10B	IS3	1
SpCas9-HF1-ssrA	WT	MG1655-△recA	IS3	1
SpCas9-HF1-ssrA	OP01	DH10B	IS3	0
SpCas9-HF1-ssrA	OP01	MG1655-△recA	IS3	1
SpCas9-HF1-ssrA	OP02	DH10B	IS3	0
SpCas9-HF1-ssrA	OP02	MG1655-△recA	IS3	0
SpCas9-HF1-ssrA	OP03	DH10B	IS3	3
SpCas9-HF1-ssrA	OP03	MG1655-△recA	IS3	0
FnCpf1	WT	DH10B	IS5	7
FnCpf1	WT	MG1655-△recA	IS5	11
FnCpf1	OP01	DH10B	IS5	0
FnCpf1	OP01	MG1655-△recA	IS5	0
FnCpf1	OP02	DH10B	IS5	0
FnCpf1	OP02	MG1655-△recA	IS5	0
FnCpf1	OP03	DH10B	IS5	0
FnCpf1	OP03	MG1655-△recA	IS5	0
SpCas9-HF1	WT	DH10B	IS5	3
SpCas9-HF1	WT	MG1655-△recA	IS5	4
SpCas9-HF1	OP01	DH10B	IS5	0
SpCas9-HF1	OP01	MG1655-△recA	IS5	0
SpCas9-HF1	OP02	DH10B	IS5	0
SpCas9-HF1	OP02	MG1655-△recA	IS5	0
SpCas9-HF1	OP03	DH10B	IS5	1
SpCas9-HF1	OP03	MG1655-△recA	IS5	0
SpCas9-HF1-ssrA	WT	DH10B	IS5	2
SpCas9-HF1-ssrA	WT	MG1655-△recA	IS5	11
SpCas9-HF1-ssrA	OP01	DH10B	IS5	0
SpCas9-HF1-ssrA	OP01	MG1655-△recA	IS5	0
SpCas9-HF1-ssrA	OP02	DH10B	IS5	0
SpCas9-HF1-ssrA	OP02	MG1655-△recA	IS5	0
SpCas9-HF1-ssrA	OP03	DH10B	IS5	0
SpCas9-HF1-ssrA	OP03	MG1655-△recA	IS5	1
FnCpf1	WT	DH10B	IS10	57
FnCpf1	WT	MG1655-△recA	IS10	0
FnCpf1	OP01	DH10B	IS10	173
FnCpf1	OP01	MG1655-△recA	IS10	0
FnCpf1	OP02	DH10B	IS10	3
FnCpf1	OP02	MG1655-△recA	IS10	0
FnCpf1	OP03	DH10B	IS10	18
FnCpf1	OP03	MG1655-△recA	IS10	0
SpCas9-HF1	WT	DH10B	IS10	63
SpCas9-HF1	WT	MG1655-△recA	IS10	0
SpCas9-HF1	OP01	DH10B	IS10	22
SpCas9-HF1	OP01	MG1655-△recA	IS10	0
SpCas9-HF1	OP02	DH10B	IS10	9
SpCas9-HF1	OP02	MG1655-△recA	IS10	0
SpCas9-HF1	OP03	DH10B	IS10	39
SpCas9-HF1	OP03	MG1655-△recA	IS10	0
SpCas9-HF1-ssrA	WT	DH10B	IS10	59
SpCas9-HF1-ssrA	WT	MG1655-△recA	IS10	0
SpCas9-HF1-ssrA	OP01	DH10B	IS10	129
SpCas9-HF1-ssrA	OP01	MG1655-△recA	IS10	0
SpCas9-HF1-ssrA	OP02	DH10B	IS10	2
SpCas9-HF1-ssrA	OP02	MG1655-△recA	IS10	0
SpCas9-HF1-ssrA	OP03	DH10B	IS10	15
SpCas9-HF1-ssrA	OP03	MG1655-△recA	IS10	0
FnCpf1	WT	DH10B	IS150	0
FnCpf1	WT	MG1655-△recA	IS150	0
FnCpf1	OP01	DH10B	IS150	0
FnCpf1	OP01	MG1655-△recA	IS150	0
FnCpf1	OP02	DH10B	IS150	0
FnCpf1	OP02	MG1655-△recA	IS150	0
FnCpf1	OP03	DH10B	IS150	0
FnCpf1	OP03	MG1655-△recA	IS150	0
SpCas9-HF1	WT	DH10B	IS150	0
SpCas9-HF1	WT	MG1655-△recA	IS150	0
SpCas9-HF1	OP01	DH10B	IS150	0
SpCas9-HF1	OP01	MG1655-△recA	IS150	0
SpCas9-HF1	OP02	DH10B	IS150	6
SpCas9-HF1	OP02	MG1655-△recA	IS150	0
SpCas9-HF1	OP03	DH10B	IS150	13
SpCas9-HF1	OP03	MG1655-△recA	IS150	0
SpCas9-HF1-ssrA	WT	DH10B	IS150	0
SpCas9-HF1-ssrA	WT	MG1655-△recA	IS150	0
SpCas9-HF1-ssrA	OP01	DH10B	IS150	1
SpCas9-HF1-ssrA	OP01	MG1655-△recA	IS150	0
SpCas9-HF1-ssrA	OP02	DH10B	IS150	3
SpCas9-HF1-ssrA	OP02	MG1655-△recA	IS150	0
SpCas9-HF1-ssrA	OP03	DH10B	IS150	0
SpCas9-HF1-ssrA	OP03	MG1655-△recA	IS150	0

## Sheet: Fig. 6e
GC content	type
37.5	IS1-8
37.5	IS1-8
25	IS1-8
25	IS1-8
25	IS1-8
62.5	IS1-8
12.5	IS1-8
25	IS1-8
0	IS1-8
25	IS1-8
25	IS1-8
12.5	IS1-8
0	IS1-8
0	IS1-8
62.5	IS1-8
12.5	IS1-8
12.5	IS1-8
25	IS1-8
37.5	IS1-8
25	IS1-8
25	IS1-8
25	IS1-8
0	IS1-8
25	IS1-8
12.5	IS1-8
37.5	IS1-8
12.5	IS1-8
25	IS1-8
25	IS1-8
25	IS1-8
0	IS1-8
25	IS1-8
12.5	IS1-8
25	IS1-8
12.5	IS1-8
25	IS1-8
25	IS1-8
12.5	IS1-8
50	IS1-8
12.5	IS1-8
25	IS1-8
25	IS1-8
50	IS1-8
50	IS1-8
50	IS1-8
37.5	IS1-8
25	IS1-8
37.5	IS1-8
50	IS1-8
25	IS1-8
25	IS1-8
25	IS1-8
50	IS1-8
25	IS1-8
25	IS1-8
37.5	IS1-8
25	IS1-8
25	IS1-8
25	IS1-8
50	IS1-8
12.5	IS1-8
50	IS1-8
37.5	IS1-8
37.5	IS1-8
37.5	IS1-8
25	IS1-8
25	IS1-8
37.5	IS1-8
12.5	IS1-8
12.5	IS1-8
37.5	IS1-8
12.5	IS1-8
25	IS1-8
75	IS1-8
37.5	IS1-8
37.5	IS1-8
37.5	IS1-8
50	IS1-8
50	IS1-8
50	IS1-8
50	IS1-8
37.5	IS1-8
37.5	IS1-8
37.5	IS1-8
37.5	IS1-8
37.5	IS1-8
25	IS1-8
37.5	IS1-8
37.5	IS1-8
37.5	IS1-8
37.5	IS1-8
37.5	IS1-8
37.5	IS1-8
37.5	IS1-8
37.5	IS1-8
25	IS1-8
100	IS1-8
100	IS1-8
100	IS1-8
100	IS1-8
100	IS1-8
100	IS1-8
100	IS1-8
100	IS1-8
100	IS1-8
100	IS1-8
100	IS1-8
100	IS1-8
100	IS1-8
100	IS1-8
100	IS1-8
100	IS1-8
100	IS1-8
100	IS1-8
100	IS1-8
100	IS1-8
100	IS1-8
100	IS1-8
100	IS1-8
100	IS1-8
100	IS1-8
100	IS1-8
100	IS1-8
100	IS1-8
100	IS1-8
100	IS1-8
100	IS1-8
100	IS1-8
100	IS1-8
100	IS1-8
100	IS1-8
100	IS1-8
100	IS1-8
100	IS1-8
100	IS1-8
100	IS1-8
100	IS1-8
100	IS1-8
100	IS1-8
100	IS1-8
100	IS1-8
100	IS1-8
100	IS1-8
100	IS1-8
100	IS1-8
100	IS1-8
100	IS1-8
100	IS1-8
100	IS1-8
25	IS1-8
25	IS1-8
25	IS1-8
25	IS1-8
25	IS1-8
25	IS1-8
25	IS1-8
25	IS1-8
25	IS1-8
25	IS1-8
25	IS1-8
25	IS1-8
25	IS1-8
25	IS1-8
25	IS1-8
25	IS1-8
25	IS1-8
25	IS1-8
62.5	IS1-8
37.5	IS1-8
50	IS1-8
12.5	IS1-8
55.56	IS1-9
55.56	IS1-9
44.44	IS1-9
44.44	IS1-9
55.56	IS1-9
33.33	IS1-9
44.44	IS1-9
55.56	IS1-9
44.44	IS1-9
55.56	IS1-9
66.67	IS1-9
22.22	IS1-9
55.56	IS1-9
55.56	IS1-9
33.33	IS1-9
22.22	IS1-9
22.22	IS1-9
33.33	IS1-9
55.56	IS1-9
22.22	IS1-9
66.67	IS1-9
66.67	IS1-9
33.33	IS1-9
22.22	IS1-9
22.22	IS1-9
55.56	IS1-9
33.33	IS1-9
33.33	IS1-9
44.44	IS1-9
22.22	IS1-9
22.22	IS1-9
33.33	IS1-9
33.33	IS1-9
33.33	IS1-9
55.56	IS1-9
22.22	IS1-9
77.78	IS1-9
22.22	IS1-9
22.22	IS1-9
44.44	IS1-9
11.11	IS1-9
33.33	IS1-9
44.44	IS1-9
22.22	IS1-9
44.44	IS1-9
44.44	IS1-9
44.44	IS1-9
22.22	IS1-9
33.33	IS1-9
55.56	IS1-9
55.56	IS1-9
66.67	IS1-9
55.56	IS1-9
66.67	IS1-9
44.44	IS1-9
55.56	IS1-9
44.44	IS1-9
33.33	IS1-9
66.67	IS1-9
22.22	IS1-9
44.44	IS1-9
77.78	IS1-9
44.44	IS1-9
44.44	IS1-9
22.22	IS1-9
33.33	IS1-9
77.78	IS1-9
55.56	IS1-9
22.22	IS1-9
55.56	IS1-9
66.67	IS1-9
33.33	IS1-9
44.44	IS1-9
44.44	IS1-9
22.22	IS1-9
44.44	IS1-9
44.44	IS1-9
33.33	IS1-9
55.56	IS1-9
55.56	IS1-9
44.44	IS1-9
55.56	IS1-9
44.44	IS1-9
55.56	IS1-9
44.44	IS1-9
44.44	IS1-9
44.44	IS1-9
22.22	IS1-9
44.44	IS1-9
44.44	IS1-9
33.33	IS1-9
22.22	IS1-9
55.56	IS1-9
22.22	IS1-9
44.44	IS1-9
44.44	IS1-9
55.56	IS1-9
44.44	IS1-9
22.22	IS1-9
11.11	IS1-9
77.78	IS1-9
66.67	IS1-9
33.33	IS1-9
44.44	IS1-9
33.33	IS1-9
55.56	IS1-9
22.22	IS1-9
33.33	IS1-9
22.22	IS1-9
22.22	IS1-9
55.56	IS1-9
33.33	IS1-9
66.67	IS1-9
55.56	IS1-9
33.33	IS1-9
22.22	IS1-9
55.56	IS1-9
44.44	IS1-9
44.44	IS1-9
22.22	IS1-9
44.44	IS1-9
55.56	IS1-9
33.33	IS1-9
22.22	IS1-9
44.44	IS1-9
66.67	IS1-9
33.33	IS1-9
22.22	IS1-9
22.22	IS1-9
44.44	IS1-9
33.33	IS1-9
55.56	IS1-9
44.44	IS1-9
44.44	IS1-9
44.44	IS1-9
22.22	IS1-9
22.22	IS1-9
77.78	IS1-9
44.44	IS1-9
44.44	IS1-9
44.44	IS1-9
22.22	IS1-9
44.44	IS1-9
55.56	IS1-9
22.22	IS1-9
22.22	IS1-9
44.44	IS1-9
55.56	IS1-9
55.56	IS1-9
55.56	IS1-9
66.67	IS1-9
66.67	IS1-9
33.33	IS1-9
66.67	IS1-9
55.56	IS1-9
22.22	IS1-9
44.44	IS1-9
55.56	IS1-9
33.33	IS1-9
33.33	IS1-9
22.22	IS1-9
55.56	IS1-9
33.33	IS1-9
44.44	IS1-9
55.56	IS1-9
44.44	IS1-9
33.33	IS1-9
44.44	IS1-9
33.33	IS1-9
44.44	IS1-9
44.44	IS1-9
44.44	IS1-9
44.44	IS1-9
44.44	IS1-9
44.44	IS1-9
44.44	IS1-9
44.44	IS1-9
44.44	IS1-9
33.33	IS1-9
44.44	IS1-9
44.44	IS1-9
44.44	IS1-9
44.44	IS1-9
44.44	IS1-9
44.44	IS1-9
44.44	IS1-9
44.44	IS1-9
55.56	IS1-9
44.44	IS1-9
55.56	IS1-9
44.44	IS1-9
44.44	IS1-9
44.44	IS1-9
44.44	IS1-9
44.44	IS1-9
44.44	IS1-9
44.44	IS1-9
44.44	IS1-9
44.44	IS1-9
44.44	IS1-9
44.44	IS1-9
44.44	IS1-9
44.44	IS1-9
44.44	IS1-9
44.44	IS1-9
44.44	IS1-9
44.44	IS1-9
44.44	IS1-9
44.44	IS1-9
44.44	IS1-9
44.44	IS1-9
44.44	IS1-9
44.44	IS1-9
44.44	IS1-9
55.56	IS1-9
66.67	IS1-9
55.56	IS1-9
33.33	IS1-9
44.44	IS1-9
33.33	IS1-9
33.33	IS1-9
55.56	IS1-9
44.44	IS1-9
44.44	IS1-9
44.44	IS1-9
44.44	IS1-9
44.44	IS1-9
44.44	IS1-9
44.44	IS1-9
44.44	IS1-9
44.44	IS1-9
44.44	IS1-9
44.44	IS1-9
44.44	IS1-9
44.44	IS1-9
44.44	IS1-9
44.44	IS1-9
44.44	IS1-9
44.44	IS1-9
44.44	IS1-9
44.44	IS1-9
44.44	IS1-9
44.44	IS1-9
44.44	IS1-9
44.44	IS1-9
44.44	IS1-9
44.44	IS1-9
44.44	IS1-9
44.44	IS1-9
44.44	IS1-9
66.67	IS1-9
55.56	IS1-9
100	IS1-9
55.56	IS1-9
55.56	IS1-9
77.78	IS1-9
66.67	IS1-9
44.44	IS1-9
55.56	IS1-9
33.33	IS1-9
66.67	IS1-9
66.67	IS1-9
44.44	IS1-9
44.44	IS1-9
44.44	IS1-9
44.44	IS1-9
44.44	IS1-9
33.33	IS1-9
44.44	IS1-9
44.44	IS1-9
44.44	IS1-9
66.67	IS1-9
66.67	IS1-9
55.56	IS1-9
66.67	IS1-9
33.33	IS1-9
44.44	IS1-9
66.67	IS1-9
66.67	IS1-9
66.67	IS1-9
66.67	IS1-9
66.67	IS1-9
55.56	IS1-9
66.67	IS1-9
66.67	IS1-9
44.44	IS1-9
44.44	IS1-9
44.44	IS1-9
55.56	IS1-9
66.67	IS1-9
66.67	IS1-9
44.44	IS1-9
44.44	IS1-9
66.67	IS1-9
66.67	IS1-9
44.44	IS1-9
66.67	IS1-9
44.44	IS1-9
44.44	IS1-9
44.44	IS1-9
44.44	IS1-9
44.44	IS1-9
44.44	IS1-9
44.44	IS1-9
44.44	IS1-9
44.44	IS1-9
44.44	IS1-9
44.44	IS1-9
44.44	IS1-9
44.44	IS1-9
44.44	IS1-9
44.44	IS1-9
44.44	IS1-9
66.67	IS1-9
44.44	IS1-9
44.44	IS1-9
44.44	IS1-9
44.44	IS1-9
44.44	IS1-9
44.44	IS1-9
44.44	IS1-9
44.44	IS1-9
55.56	IS1-9
44.44	IS1-9
44.44	IS1-9
44.44	IS1-9
44.44	IS1-9
44.44	IS1-9
44.44	IS1-9
44.44	IS1-9
44.44	IS1-9
44.44	IS1-9
44.44	IS1-9
66.67	IS1-9
44.44	IS1-9
44.44	IS1-9
44.44	IS1-9
22.22	IS1-9
44.44	IS1-9
44.44	IS1-9
44.44	IS1-9
44.44	IS1-9
44.44	IS1-9
44.44	IS1-9
66.67	IS1-9
44.44	IS1-9
44.44	IS1-9
44.44	IS1-9
77.78	IS1-9
77.78	IS1-9
77.78	IS1-9
33.33	IS1-9
77.78	IS1-9
77.78	IS1-9
77.78	IS1-9
77.78	IS1-9
55.56	IS1-9
55.56	IS1-9
44.44	IS1-9
55.56	IS1-9
44.44	IS1-9
44.44	IS1-9
33.33	IS1-9
66.67	IS1-9
33.33	IS1-9
33.33	IS1-9
33.33	IS1-9
66.67	IS1-9
33.33	IS1-9
33.33	IS1-9
33.33	IS1-9
33.33	IS1-9
33.33	IS1-9
66.67	IS1-9
66.67	IS1-9
66.67	IS1-9
33.33	IS1-9
33.33	IS1-9
66.67	IS1-9
33.33	IS1-9
33.33	IS1-9
33.33	IS1-9
66.67	IS1-9
66.67	IS1-9
33.33	IS1-9
66.67	IS1-9
66.67	IS1-9
66.67	IS1-9
66.67	IS1-9
66.67	IS1-9
33.33	IS1-9
66.67	IS1-9
33.33	IS1-9
33.33	IS1-9
33.33	IS1-9
66.67	IS1-9
33.33	IS1-9
66.67	IS1-9
66.67	IS1-9
66.67	IS1-9
33.33	IS1-9
33.33	IS1-9
66.67	IS1-9
33.33	IS1-9
33.33	IS1-9
66.67	IS1-9
33.33	IS1-9
66.67	IS1-9
33.33	IS1-9
44.44	IS1-9
66.67	IS1-9
66.67	IS1-9
33.33	IS1-9
33.33	IS1-9
33.33	IS1-9
33.33	IS1-9
33.33	IS1-9
33.33	IS1-9
33.33	IS1-9
33.33	IS1-9
33.33	IS1-9
33.33	IS1-9
33.33	IS1-9
33.33	IS1-9
33.33	IS1-9
33.33	IS1-9
33.33	IS1-9
33.33	IS1-9
33.33	IS1-9
33.33	IS1-9
33.33	IS1-9
33.33	IS1-9
33.33	IS1-9
33.33	IS1-9
33.33	IS1-9
33.33	IS1-9
33.33	IS1-9
33.33	IS1-9
33.33	IS1-9
33.33	IS1-9
33.33	IS1-9
33.33	IS1-9
33.33	IS1-9
33.33	IS1-9
33.33	IS1-9
33.33	IS1-9
33.33	IS1-9
33.33	IS1-9
33.33	IS1-9
33.33	IS1-9
33.33	IS1-9
33.33	IS1-9
33.33	IS1-9
33.33	IS1-9
33.33	IS1-9
33.33	IS1-9
33.33	IS1-9
33.33	IS1-9
33.33	IS1-9
33.33	IS1-9
33.33	IS1-9
33.33	IS1-9
33.33	IS1-9
33.33	IS1-9
33.33	IS1-9
33.33	IS1-9
33.33	IS1-9
33.33	IS1-9
33.33	IS1-9
33.33	IS1-9
33.33	IS1-9
33.33	IS1-9
33.33	IS1-9
33.33	IS1-9
33.33	IS1-9
33.33	IS1-9
33.33	IS1-9
33.33	IS1-9
33.33	IS1-9
33.33	IS1-9
33.33	IS1-9
33.33	IS1-9
33.33	IS1-9
33.33	IS1-9
33.33	IS1-9
33.33	IS1-9
33.33	IS1-9
33.33	IS1-9
33.33	IS1-9
33.33	IS1-9
33.33	IS1-9
33.33	IS1-9
33.33	IS1-9
33.33	IS1-9
33.33	IS1-9
33.33	IS1-9
33.33	IS1-9
33.33	IS1-9
33.33	IS1-9
44.44	IS1-9
44.44	IS1-9
44.44	IS1-9
44.44	IS1-9
44.44	IS1-9
44.44	IS1-9
44.44	IS1-9
44.44	IS1-9
44.44	IS1-9
44.44	IS1-9
44.44	IS1-9
44.44	IS1-9
44.44	IS1-9
44.44	IS1-9
44.44	IS1-9
44.44	IS1-9
44.44	IS1-9
44.44	IS1-9
44.44	IS1-9
55.56	IS1-9
55.56	IS1-9
55.56	IS1-9
66.67	IS1-9
44.44	IS1-9
55.56	IS1-9
55.56	IS1-9
22.22	IS1-9
55.56	IS1-9
55.56	IS1-9
55.56	IS1-9
55.56	IS1-9
55.56	IS1-9
55.56	IS1-9
55.56	IS1-9
22.22	IS1-9
55.56	IS1-9
22.22	IS1-9
44.44	IS1-9
55.56	IS1-9
55.56	IS1-9
55.56	IS1-9
55.56	IS1-9
55.56	IS1-9
55.56	IS1-9
55.56	IS1-9
55.56	IS1-9
55.56	IS1-9
55.56	IS1-9
55.56	IS1-9
55.56	IS1-9
55.56	IS1-9
44.44	IS1-9
22.22	IS1-9
44.44	IS1-9
55.56	IS1-9
33.33	IS1-9
33.33	IS1-9
55.56	IS1-9
55.56	IS1-9
66.67	IS1-9
33.33	IS1-9
44.44	IS1-9
55.56	IS1-9
55.56	IS1-9
55.56	IS1-9
55.56	IS1-9
44.44	IS1-9
33.33	IS1-9
33.33	IS1-9
33.33	IS1-9
33.33	IS1-9
33.33	IS1-9
33.33	IS1-9
33.33	IS1-9
33.33	IS1-9
33.33	IS1-9
33.33	IS1-9
33.33	IS1-9
33.33	IS1-9
77.78	IS1-9
33.33	IS1-9
33.33	IS1-9
55.56	IS1-9
33.33	IS1-9
66.67	IS1-9
33.33	IS1-9
33.33	IS1-9
66.67	IS1-9
55.56	IS1-9
55.56	IS1-9
55.56	IS1-9
22.22	IS1-9
37.5	IS1-8 Enrichment
37.5	IS1-8 Enrichment
37.5	IS1-8 Enrichment
25	IS1-8 Enrichment
37.5	IS1-8 Enrichment
25	IS1-8 Enrichment
25	IS1-8 Enrichment
37.5	IS1-8 Enrichment
37.5	IS1-8 Enrichment
25	IS1-8 Enrichment
37.5	IS1-8 Enrichment
62.5	IS1-8 Enrichment
37.5	IS1-8 Enrichment
25	IS1-8 Enrichment
12.5	IS1-8 Enrichment
37.5	IS1-8 Enrichment
25	IS1-8 Enrichment
0	IS1-8 Enrichment
25	IS1-8 Enrichment
25	IS1-8 Enrichment
25	IS1-8 Enrichment
37.5	IS1-8 Enrichment
50	IS1-8 Enrichment
37.5	IS1-8 Enrichment
25	IS1-8 Enrichment
37.5	IS1-8 Enrichment
37.5	IS1-8 Enrichment
25	IS1-8 Enrichment
25	IS1-8 Enrichment
62.5	IS1-8 Enrichment
37.5	IS1-8 Enrichment
37.5	IS1-8 Enrichment
37.5	IS1-8 Enrichment
25	IS1-8 Enrichment
37.5	IS1-8 Enrichment
37.5	IS1-8 Enrichment
37.5	IS1-8 Enrichment
37.5	IS1-8 Enrichment
37.5	IS1-8 Enrichment
37.5	IS1-8 Enrichment
75	IS1-8 Enrichment
50	IS1-8 Enrichment
37.5	IS1-8 Enrichment
25	IS1-8 Enrichment
0	IS1-8 Enrichment
25	IS1-8 Enrichment
62.5	IS1-8 Enrichment
37.5	IS1-8 Enrichment
25	IS1-8 Enrichment
37.5	IS1-8 Enrichment
37.5	IS1-8 Enrichment
62.5	IS1-8 Enrichment
12.5	IS1-8 Enrichment
37.5	IS1-8 Enrichment
37.5	IS1-8 Enrichment
62.5	IS1-8 Enrichment
37.5	IS1-8 Enrichment
37.5	IS1-8 Enrichment
25	IS1-8 Enrichment
0	IS1-8 Enrichment
37.5	IS1-8 Enrichment
25	IS1-8 Enrichment
12.5	IS1-8 Enrichment
87.5	IS1-8 Enrichment
12.5	IS1-8 Enrichment
37.5	IS1-8 Enrichment
12.5	IS1-8 Enrichment
25	IS1-8 Enrichment
37.5	IS1-8 Enrichment
25	IS1-8 Enrichment
25	IS1-8 Enrichment
37.5	IS1-8 Enrichment
12.5	IS1-8 Enrichment
37.5	IS1-8 Enrichment
25	IS1-8 Enrichment
25	IS1-8 Enrichment
37.5	IS1-8 Enrichment
62.5	IS1-8 Enrichment
37.5	IS1-8 Enrichment
25	IS1-8 Enrichment
37.5	IS1-8 Enrichment
37.5	IS1-8 Enrichment
25	IS1-8 Enrichment
37.5	IS1-8 Enrichment
25	IS1-8 Enrichment
37.5	IS1-8 Enrichment
37.5	IS1-8 Enrichment
25	IS1-8 Enrichment
37.5	IS1-8 Enrichment
25	IS1-8 Enrichment
50	IS1-8 Enrichment
25	IS1-8 Enrichment
25	IS1-8 Enrichment
37.5	IS1-8 Enrichment
37.5	IS1-8 Enrichment
37.5	IS1-8 Enrichment
62.5	IS1-8 Enrichment
62.5	IS1-8 Enrichment
37.5	IS1-8 Enrichment
37.5	IS1-8 Enrichment
37.5	IS1-8 Enrichment
62.5	IS1-8 Enrichment
25	IS1-8 Enrichment
37.5	IS1-8 Enrichment
25	IS1-8 Enrichment
62.5	IS1-8 Enrichment
37.5	IS1-8 Enrichment
25	IS1-8 Enrichment
37.5	IS1-8 Enrichment
62.5	IS1-8 Enrichment
37.5	IS1-8 Enrichment
37.5	IS1-8 Enrichment
37.5	IS1-8 Enrichment
37.5	IS1-8 Enrichment
37.5	IS1-8 Enrichment
62.5	IS1-8 Enrichment
25	IS1-8 Enrichment
25	IS1-8 Enrichment
50	IS1-8 Enrichment
37.5	IS1-8 Enrichment
25	IS1-8 Enrichment
37.5	IS1-8 Enrichment
25	IS1-8 Enrichment
37.5	IS1-8 Enrichment
37.5	IS1-8 Enrichment
37.5	IS1-8 Enrichment
62.5	IS1-8 Enrichment
37.5	IS1-8 Enrichment
37.5	IS1-8 Enrichment
37.5	IS1-8 Enrichment
37.5	IS1-8 Enrichment
62.5	IS1-8 Enrichment
25	IS1-8 Enrichment
75	IS1-8 Enrichment
50	IS1-8 Enrichment
62.5	IS1-8 Enrichment
37.5	IS1-8 Enrichment
37.5	IS1-8 Enrichment
37.5	IS1-8 Enrichment
37.5	IS1-8 Enrichment
62.5	IS1-8 Enrichment
37.5	IS1-8 Enrichment
37.5	IS1-8 Enrichment
0	IS1-8 Enrichment
37.5	IS1-8 Enrichment
37.5	IS1-8 Enrichment
37.5	IS1-8 Enrichment
37.5	IS1-8 Enrichment
62.5	IS1-8 Enrichment
37.5	IS1-8 Enrichment
62.5	IS1-8 Enrichment
50	IS1-8 Enrichment
62.5	IS1-8 Enrichment
37.5	IS1-8 Enrichment
62.5	IS1-8 Enrichment
37.5	IS1-8 Enrichment
25	IS1-8 Enrichment
37.5	IS1-8 Enrichment
37.5	IS1-8 Enrichment
37.5	IS1-8 Enrichment
25	IS1-8 Enrichment
37.5	IS1-8 Enrichment
25	IS1-8 Enrichment
37.5	IS1-8 Enrichment
25	IS1-8 Enrichment
25	IS1-8 Enrichment
0	IS1-8 Enrichment
37.5	IS1-8 Enrichment
37.5	IS1-8 Enrichment
37.5	IS1-8 Enrichment
37.5	IS1-8 Enrichment
25	IS1-8 Enrichment
62.5	IS1-8 Enrichment
37.5	IS1-8 Enrichment
37.5	IS1-8 Enrichment
62.5	IS1-8 Enrichment
37.5	IS1-8 Enrichment
37.5	IS1-8 Enrichment
37.5	IS1-8 Enrichment
37.5	IS1-8 Enrichment
37.5	IS1-8 Enrichment
62.5	IS1-8 Enrichment
25	IS1-8 Enrichment
37.5	IS1-8 Enrichment
75	IS1-8 Enrichment
50	IS1-8 Enrichment
0	IS1-8 Enrichment
25	IS1-8 Enrichment
37.5	IS1-8 Enrichment
37.5	IS1-8 Enrichment
50	IS1-8 Enrichment
37.5	IS1-8 Enrichment
25	IS1-8 Enrichment
25	IS1-8 Enrichment
37.5	IS1-8 Enrichment
37.5	IS1-8 Enrichment
37.5	IS1-8 Enrichment
37.5	IS1-8 Enrichment
50	IS1-8 Enrichment
25	IS1-8 Enrichment
37.5	IS1-8 Enrichment
25	IS1-8 Enrichment
37.5	IS1-8 Enrichment
75	IS1-8 Enrichment
87.5	IS1-8 Enrichment
37.5	IS1-8 Enrichment
25	IS1-8 Enrichment
37.5	IS1-8 Enrichment
37.5	IS1-8 Enrichment
62.5	IS1-8 Enrichment
37.5	IS1-8 Enrichment
37.5	IS1-8 Enrichment
25	IS1-8 Enrichment
25	IS1-8 Enrichment
37.5	IS1-8 Enrichment
37.5	IS1-8 Enrichment
37.5	IS1-8 Enrichment
37.5	IS1-8 Enrichment
25	IS1-8 Enrichment
62.5	IS1-8 Enrichment
37.5	IS1-8 Enrichment
37.5	IS1-8 Enrichment
62.5	IS1-8 Enrichment
25	IS1-8 Enrichment
62.5	IS1-8 Enrichment
75	IS1-8 Enrichment
50	IS1-8 Enrichment
25	IS1-8 Enrichment
37.5	IS1-8 Enrichment
87.5	IS1-8 Enrichment
25	IS1-8 Enrichment
25	IS1-8 Enrichment
37.5	IS1-8 Enrichment
62.5	IS1-8 Enrichment
62.5	IS1-8 Enrichment
37.5	IS1-8 Enrichment
37.5	IS1-8 Enrichment
25	IS1-8 Enrichment
37.5	IS1-8 Enrichment
25	IS1-8 Enrichment
37.5	IS1-8 Enrichment
37.5	IS1-8 Enrichment
25	IS1-8 Enrichment
37.5	IS1-8 Enrichment
25	IS1-8 Enrichment
37.5	IS1-8 Enrichment
37.5	IS1-8 Enrichment
50	IS1-8 Enrichment
25	IS1-8 Enrichment
37.5	IS1-8 Enrichment
25	IS1-8 Enrichment
25	IS1-8 Enrichment
37.5	IS1-8 Enrichment
50	IS1-8 Enrichment
50	IS1-8 Enrichment
25	IS1-8 Enrichment
50	IS1-8 Enrichment
37.5	IS1-8 Enrichment
0	IS1-8 Enrichment
25	IS1-8 Enrichment
37.5	IS1-8 Enrichment
62.5	IS1-8 Enrichment
25	IS1-8 Enrichment
37.5	IS1-8 Enrichment
37.5	IS1-8 Enrichment
37.5	IS1-8 Enrichment
37.5	IS1-8 Enrichment
12.5	IS1-8 Enrichment
25	IS1-8 Enrichment
12.5	IS1-8 Enrichment
37.5	IS1-8 Enrichment
37.5	IS1-8 Enrichment
25	IS1-8 Enrichment
37.5	IS1-8 Enrichment
12.5	IS1-8 Enrichment
25	IS1-8 Enrichment
37.5	IS1-8 Enrichment
37.5	IS1-8 Enrichment
37.5	IS1-8 Enrichment
37.5	IS1-8 Enrichment
25	IS1-8 Enrichment
25	IS1-8 Enrichment
37.5	IS1-8 Enrichment
37.5	IS1-8 Enrichment
62.5	IS1-8 Enrichment
50	IS1-8 Enrichment
25	IS1-8 Enrichment
37.5	IS1-8 Enrichment
25	IS1-8 Enrichment
37.5	IS1-8 Enrichment
37.5	IS1-8 Enrichment
25	IS1-8 Enrichment
37.5	IS1-8 Enrichment
37.5	IS1-8 Enrichment
62.5	IS1-8 Enrichment
62.5	IS1-8 Enrichment
37.5	IS1-8 Enrichment
25	IS1-8 Enrichment
37.5	IS1-8 Enrichment
37.5	IS1-8 Enrichment
50	IS1-8 Enrichment
37.5	IS1-8 Enrichment
25	IS1-8 Enrichment
37.5	IS1-8 Enrichment
37.5	IS1-8 Enrichment
37.5	IS1-8 Enrichment
37.5	IS1-8 Enrichment
62.5	IS1-8 Enrichment
50	IS1-8 Enrichment
37.5	IS1-8 Enrichment
25	IS1-8 Enrichment
37.5	IS1-8 Enrichment
25	IS1-8 Enrichment
37.5	IS1-8 Enrichment
25	IS1-8 Enrichment
25	IS1-8 Enrichment
37.5	IS1-8 Enrichment
25	IS1-8 Enrichment
37.5	IS1-8 Enrichment
37.5	IS1-8 Enrichment
37.5	IS1-8 Enrichment
37.5	IS1-8 Enrichment
62.5	IS1-8 Enrichment
37.5	IS1-8 Enrichment
37.5	IS1-8 Enrichment
62.5	IS1-8 Enrichment
37.5	IS1-8 Enrichment
37.5	IS1-8 Enrichment
37.5	IS1-8 Enrichment
37.5	IS1-8 Enrichment
62.5	IS1-8 Enrichment
87.5	IS1-8 Enrichment
12.5	IS1-8 Enrichment
50	IS1-8 Enrichment
75	IS1-8 Enrichment
25	IS1-8 Enrichment
37.5	IS1-8 Enrichment
37.5	IS1-8 Enrichment
37.5	IS1-8 Enrichment
37.5	IS1-8 Enrichment
12.5	IS1-8 Enrichment
37.5	IS1-8 Enrichment
37.5	IS1-8 Enrichment
25	IS1-8 Enrichment
37.5	IS1-8 Enrichment
62.5	IS1-8 Enrichment
37.5	IS1-8 Enrichment
37.5	IS1-8 Enrichment
37.5	IS1-8 Enrichment
62.5	IS1-8 Enrichment
37.5	IS1-8 Enrichment
62.5	IS1-8 Enrichment
37.5	IS1-8 Enrichment
25	IS1-8 Enrichment
37.5	IS1-8 Enrichment
37.5	IS1-8 Enrichment
25	IS1-8 Enrichment
37.5	IS1-8 Enrichment
25	IS1-8 Enrichment
62.5	IS1-8 Enrichment
37.5	IS1-8 Enrichment
37.5	IS1-8 Enrichment
22.22	IS1-9 Enrichment
44.44	IS1-9 Enrichment
22.22	IS1-9 Enrichment
22.22	IS1-9 Enrichment
44.44	IS1-9 Enrichment
55.56	IS1-9 Enrichment
44.44	IS1-9 Enrichment
33.33	IS1-9 Enrichment
44.44	IS1-9 Enrichment
55.56	IS1-9 Enrichment
55.56	IS1-9 Enrichment
55.56	IS1-9 Enrichment
22.22	IS1-9 Enrichment
11.11	IS1-9 Enrichment
44.44	IS1-9 Enrichment
44.44	IS1-9 Enrichment
44.44	IS1-9 Enrichment
66.67	IS1-9 Enrichment
22.22	IS1-9 Enrichment
44.44	IS1-9 Enrichment
22.22	IS1-9 Enrichment
44.44	IS1-9 Enrichment
11.11	IS1-9 Enrichment
55.56	IS1-9 Enrichment
44.44	IS1-9 Enrichment
22.22	IS1-9 Enrichment
44.44	IS1-9 Enrichment
44.44	IS1-9 Enrichment
44.44	IS1-9 Enrichment
22.22	IS1-9 Enrichment
44.44	IS1-9 Enrichment
44.44	IS1-9 Enrichment
44.44	IS1-9 Enrichment
44.44	IS1-9 Enrichment
33.33	IS1-9 Enrichment
33.33	IS1-9 Enrichment
11.11	IS1-9 Enrichment
44.44	IS1-9 Enrichment
33.33	IS1-9 Enrichment
44.44	IS1-9 Enrichment
22.22	IS1-9 Enrichment
44.44	IS1-9 Enrichment
44.44	IS1-9 Enrichment
22.22	IS1-9 Enrichment
44.44	IS1-9 Enrichment
44.44	IS1-9 Enrichment
22.22	IS1-9 Enrichment
44.44	IS1-9 Enrichment
66.67	IS1-9 Enrichment
55.56	IS1-9 Enrichment
11.11	IS1-9 Enrichment
22.22	IS1-9 Enrichment
44.44	IS1-9 Enrichment
22.22	IS1-9 Enrichment
66.67	IS1-9 Enrichment
44.44	IS1-9 Enrichment
22.22	IS1-9 Enrichment
44.44	IS1-9 Enrichment
22.22	IS1-9 Enrichment
44.44	IS1-9 Enrichment
55.56	IS1-9 Enrichment
66.67	IS1-9 Enrichment
44.44	IS1-9 Enrichment
22.22	IS1-9 Enrichment
33.33	IS1-9 Enrichment
22.22	IS1-9 Enrichment
11.11	IS1-9 Enrichment
44.44	IS1-9 Enrichment
66.67	IS1-9 Enrichment
22.22	IS1-9 Enrichment
44.44	IS1-9 Enrichment
22.22	IS1-9 Enrichment
55.56	IS1-9 Enrichment
44.44	IS1-9 Enrichment
44.44	IS1-9 Enrichment
22.22	IS1-9 Enrichment
44.44	IS1-9 Enrichment
22.22	IS1-9 Enrichment
55.56	IS1-9 Enrichment
55.56	IS1-9 Enrichment
44.44	IS1-9 Enrichment
22.22	IS1-9 Enrichment
44.44	IS1-9 Enrichment
66.67	IS1-9 Enrichment
33.33	IS1-9 Enrichment
55.56	IS1-9 Enrichment
55.56	IS1-9 Enrichment
55.56	IS1-9 Enrichment
33.33	IS1-9 Enrichment
55.56	IS1-9 Enrichment
33.33	IS1-9 Enrichment
33.33	IS1-9 Enrichment
22.22	IS1-9 Enrichment
44.44	IS1-9 Enrichment
55.56	IS1-9 Enrichment
33.33	IS1-9 Enrichment
66.67	IS1-9 Enrichment
44.44	IS1-9 Enrichment
0	IS1-9 Enrichment
22.22	IS1-9 Enrichment
55.56	IS1-9 Enrichment
22.22	IS1-9 Enrichment
44.44	IS1-9 Enrichment
55.56	IS1-9 Enrichment
55.56	IS1-9 Enrichment
22.22	IS1-9 Enrichment
22.22	IS1-9 Enrichment
11.11	IS1-9 Enrichment
44.44	IS1-9 Enrichment
44.44	IS1-9 Enrichment
55.56	IS1-9 Enrichment
22.22	IS1-9 Enrichment
44.44	IS1-9 Enrichment
44.44	IS1-9 Enrichment
44.44	IS1-9 Enrichment
22.22	IS1-9 Enrichment
44.44	IS1-9 Enrichment
66.67	IS1-9 Enrichment
66.67	IS1-9 Enrichment
55.56	IS1-9 Enrichment
55.56	IS1-9 Enrichment
44.44	IS1-9 Enrichment
66.67	IS1-9 Enrichment
44.44	IS1-9 Enrichment
33.33	IS1-9 Enrichment
22.22	IS1-9 Enrichment
44.44	IS1-9 Enrichment
44.44	IS1-9 Enrichment
22.22	IS1-9 Enrichment
22.22	IS1-9 Enrichment
55.56	IS1-9 Enrichment
44.44	IS1-9 Enrichment
44.44	IS1-9 Enrichment
22.22	IS1-9 Enrichment
44.44	IS1-9 Enrichment
55.56	IS1-9 Enrichment
33.33	IS1-9 Enrichment
44.44	IS1-9 Enrichment
55.56	IS1-9 Enrichment
22.22	IS1-9 Enrichment
44.44	IS1-9 Enrichment
66.67	IS1-9 Enrichment
44.44	IS1-9 Enrichment
55.56	IS1-9 Enrichment
44.44	IS1-9 Enrichment
22.22	IS1-9 Enrichment
33.33	IS1-9 Enrichment
44.44	IS1-9 Enrichment
55.56	IS1-9 Enrichment
33.33	IS1-9 Enrichment
55.56	IS1-9 Enrichment
33.33	IS1-9 Enrichment
66.67	IS1-9 Enrichment
22.22	IS1-9 Enrichment
44.44	IS1-9 Enrichment
88.89	IS1-9 Enrichment
44.44	IS1-9 Enrichment
33.33	IS1-9 Enrichment
22.22	IS1-9 Enrichment
33.33	IS1-9 Enrichment
55.56	IS1-9 Enrichment
88.89	IS1-9 Enrichment
44.44	IS1-9 Enrichment
44.44	IS1-9 Enrichment
22.22	IS1-9 Enrichment
44.44	IS1-9 Enrichment
44.44	IS1-9 Enrichment
33.33	IS1-9 Enrichment
11.11	IS1-9 Enrichment
44.44	IS1-9 Enrichment
22.22	IS1-9 Enrichment
44.44	IS1-9 Enrichment
22.22	IS1-9 Enrichment
44.44	IS1-9 Enrichment
22.22	IS1-9 Enrichment
44.44	IS1-9 Enrichment
44.44	IS1-9 Enrichment
22.22	IS1-9 Enrichment
44.44	IS1-9 Enrichment
11.11	IS1-9 Enrichment
44.44	IS1-9 Enrichment
22.22	IS1-9 Enrichment
44.44	IS1-9 Enrichment
44.44	IS1-9 Enrichment
33.33	IS1-9 Enrichment
55.56	IS1-9 Enrichment
33.33	IS1-9 Enrichment
22.22	IS1-9 Enrichment
55.56	IS1-9 Enrichment
44.44	IS1-9 Enrichment
66.67	IS1-9 Enrichment
77.78	IS1-9 Enrichment
22.22	IS1-9 Enrichment
44.44	IS1-9 Enrichment
44.44	IS1-9 Enrichment
33.33	IS1-9 Enrichment
33.33	IS1-9 Enrichment
55.56	IS1-9 Enrichment
66.67	IS1-9 Enrichment
66.67	IS1-9 Enrichment
22.22	IS1-9 Enrichment
44.44	IS1-9 Enrichment
33.33	IS1-9 Enrichment
55.56	IS1-9 Enrichment
55.56	IS1-9 Enrichment
22.22	IS1-9 Enrichment
11.11	IS1-9 Enrichment
44.44	IS1-9 Enrichment
55.56	IS1-9 Enrichment
22.22	IS1-9 Enrichment
44.44	IS1-9 Enrichment
22.22	IS1-9 Enrichment
44.44	IS1-9 Enrichment
66.67	IS1-9 Enrichment
22.22	IS1-9 Enrichment
66.67	IS1-9 Enrichment
44.44	IS1-9 Enrichment
44.44	IS1-9 Enrichment
22.22	IS1-9 Enrichment
44.44	IS1-9 Enrichment
22.22	IS1-9 Enrichment
44.44	IS1-9 Enrichment
22.22	IS1-9 Enrichment
11.11	IS1-9 Enrichment
44.44	IS1-9 Enrichment
33.33	IS1-9 Enrichment
44.44	IS1-9 Enrichment
22.22	IS1-9 Enrichment
44.44	IS1-9 Enrichment
66.67	IS1-9 Enrichment
55.56	IS1-9 Enrichment
44.44	IS1-9 Enrichment
55.56	IS1-9 Enrichment
66.67	IS1-9 Enrichment
44.44	IS1-9 Enrichment
22.22	IS1-9 Enrichment
33.33	IS1-9 Enrichment
55.56	IS1-9 Enrichment
44.44	IS1-9 Enrichment
33.33	IS1-9 Enrichment
33.33	IS1-9 Enrichment
66.67	IS1-9 Enrichment
55.56	IS1-9 Enrichment
55.56	IS1-9 Enrichment
33.33	IS1-9 Enrichment
77.78	IS1-9 Enrichment
55.56	IS1-9 Enrichment
22.22	IS1-9 Enrichment
22.22	IS1-9 Enrichment
66.67	IS1-9 Enrichment
44.44	IS1-9 Enrichment
55.56	IS1-9 Enrichment
33.33	IS1-9 Enrichment
66.67	IS1-9 Enrichment
33.33	IS1-9 Enrichment
55.56	IS1-9 Enrichment
44.44	IS1-9 Enrichment
22.22	IS1-9 Enrichment
44.44	IS1-9 Enrichment
22.22	IS1-9 Enrichment
44.44	IS1-9 Enrichment
22.22	IS1-9 Enrichment
44.44	IS1-9 Enrichment
22.22	IS1-9 Enrichment
44.44	IS1-9 Enrichment
55.56	IS1-9 Enrichment
44.44	IS1-9 Enrichment
33.33	IS1-9 Enrichment
22.22	IS1-9 Enrichment
44.44	IS1-9 Enrichment
33.33	IS1-9 Enrichment
22.22	IS1-9 Enrichment
44.44	IS1-9 Enrichment
55.56	IS1-9 Enrichment
33.33	IS1-9 Enrichment
66.67	IS1-9 Enrichment
44.44	IS1-9 Enrichment
44.44	IS1-9 Enrichment
44.44	IS1-9 Enrichment
22.22	IS1-9 Enrichment
11.11	IS1-9 Enrichment
44.44	IS1-9 Enrichment
22.22	IS1-9 Enrichment
44.44	IS1-9 Enrichment
22.22	IS1-9 Enrichment
44.44	IS1-9 Enrichment
22.22	IS1-9 Enrichment
44.44	IS1-9 Enrichment
55.56	IS1-9 Enrichment
33.33	IS1-9 Enrichment
66.67	IS1-9 Enrichment
22.22	IS1-9 Enrichment
11.11	IS1-9 Enrichment
11.11	IS1-9 Enrichment
22.22	IS1-9 Enrichment
66.67	IS1-9 Enrichment
44.44	IS1-9 Enrichment
44.44	IS1-9 Enrichment
44.44	IS1-9 Enrichment
22.22	IS1-9 Enrichment
44.44	IS1-9 Enrichment
22.22	IS1-9 Enrichment
11.11	IS1-9 Enrichment
22.22	IS1-9 Enrichment
44.44	IS1-9 Enrichment
22.22	IS1-9 Enrichment
44.44	IS1-9 Enrichment
55.56	IS1-9 Enrichment
44.44	IS1-9 Enrichment
66.67	IS1-9 Enrichment
22.22	IS1-9 Enrichment
44.44	IS1-9 Enrichment
22.22	IS1-9 Enrichment
44.44	IS1-9 Enrichment
44.44	IS1-9 Enrichment
22.22	IS1-9 Enrichment
44.44	IS1-9 Enrichment
66.67	IS1-9 Enrichment
22.22	IS1-9 Enrichment
44.44	IS1-9 Enrichment
22.22	IS1-9 Enrichment
66.67	IS1-9 Enrichment
33.33	IS1-9 Enrichment
55.56	IS1-9 Enrichment
55.56	IS1-9 Enrichment
22.22	IS1-9 Enrichment
44.44	IS1-9 Enrichment
55.56	IS1-9 Enrichment
44.44	IS1-9 Enrichment
22.22	IS1-9 Enrichment
11.11	IS1-9 Enrichment
44.44	IS1-9 Enrichment
33.33	IS1-9 Enrichment
33.33	IS1-9 Enrichment
55.56	IS1-9 Enrichment
66.67	IS1-9 Enrichment
22.22	IS1-9 Enrichment
44.44	IS1-9 Enrichment
44.44	IS1-9 Enrichment
22.22	IS1-9 Enrichment
33.33	IS1-9 Enrichment
44.44	IS1-9 Enrichment
33.33	IS1-9 Enrichment
66.67	IS1-9 Enrichment
33.33	IS1-9 Enrichment
55.56	IS1-9 Enrichment
44.44	IS1-9 Enrichment
33.33	IS1-9 Enrichment
22.22	IS1-9 Enrichment
44.44	IS1-9 Enrichment
33.33	IS1-9 Enrichment
33.33	IS1-9 Enrichment
55.56	IS1-9 Enrichment
66.67	IS1-9 Enrichment
22.22	IS1-9 Enrichment
44.44	IS1-9 Enrichment
33.33	IS1-9 Enrichment
33.33	IS1-9 Enrichment
55.56	IS1-9 Enrichment
66.67	IS1-9 Enrichment
66.67	IS1-9 Enrichment
22.22	IS1-9 Enrichment
44.44	IS1-9 Enrichment
22.22	IS1-9 Enrichment
44.44	IS1-9 Enrichment
55.56	IS1-9 Enrichment
55.56	IS1-9 Enrichment
55.56	IS1-9 Enrichment
33.33	IS1-9 Enrichment
66.67	IS1-9 Enrichment
55.56	IS1-9 Enrichment
44.44	IS1-9 Enrichment
22.22	IS1-9 Enrichment
44.44	IS1-9 Enrichment
22.22	IS1-9 Enrichment
11.11	IS1-9 Enrichment
44.44	IS1-9 Enrichment
44.44	IS1-9 Enrichment
22.22	IS1-9 Enrichment
44.44	IS1-9 Enrichment
11.11	IS1-9 Enrichment
22.22	IS1-9 Enrichment
44.44	IS1-9 Enrichment
55.56	IS1-9 Enrichment
55.56	IS1-9 Enrichment
66.67	IS1-9 Enrichment
44.44	IS1-9 Enrichment
22.22	IS1-9 Enrichment
33.33	IS1-9 Enrichment
55.56	IS1-9 Enrichment
33.33	IS1-9 Enrichment
66.67	IS1-9 Enrichment
33.33	IS1-9 Enrichment
55.56	IS1-9 Enrichment
33.33	IS1-9 Enrichment
66.67	IS1-9 Enrichment
22.22	IS1-9 Enrichment
11.11	IS1-9 Enrichment
44.44	IS1-9 Enrichment
55.56	IS1-9 Enrichment
55.56	IS1-9 Enrichment
66.67	IS1-9 Enrichment
33.33	IS1-9 Enrichment
55.56	IS1-9 Enrichment
22.22	IS1-9 Enrichment
44.44	IS1-9 Enrichment
22.22	IS1-9 Enrichment
44.44	IS1-9 Enrichment
44.44	IS1-9 Enrichment
22.22	IS1-9 Enrichment
44.44	IS1-9 Enrichment
33.33	IS1-9 Enrichment
22.22	IS1-9 Enrichment
44.44	IS1-9 Enrichment
22.22	IS1-9 Enrichment
22.22	IS1-9 Enrichment
44.44	IS1-9 Enrichment
22.22	IS1-9 Enrichment
0	IS1-9 Enrichment
55.56	IS1-9 Enrichment
55.56	IS1-9 Enrichment
33.33	IS1-9 Enrichment
66.67	IS1-9 Enrichment
55.56	IS1-9 Enrichment
33.33	IS1-9 Enrichment
44.44	IS1-9 Enrichment
66.67	IS1-9 Enrichment
44.44	IS1-9 Enrichment
44.44	IS1-9 Enrichment
0	IS1-9 Enrichment
66.67	IS1-9 Enrichment
66.67	IS1-9 Enrichment
55.56	IS1-9 Enrichment
66.67	IS1-9 Enrichment
11.11	IS1-9 Enrichment
22.22	IS1-9 Enrichment
22.22	IS1-9 Enrichment
44.44	IS1-9 Enrichment
22.22	IS1-9 Enrichment
44.44	IS1-9 Enrichment
22.22	IS1-9 Enrichment
33.33	IS1-9 Enrichment
22.22	IS1-9 Enrichment
55.56	IS1-9 Enrichment
11.11	IS1-9 Enrichment
55.56	IS1-9 Enrichment
22.22	IS1-9 Enrichment
44.44	IS1-9 Enrichment
55.56	IS1-9 Enrichment
44.44	IS1-9 Enrichment
22.22	IS1-9 Enrichment
44.44	IS1-9 Enrichment
22.22	IS1-9 Enrichment
44.44	IS1-9 Enrichment
55.56	IS1-9 Enrichment
66.67	IS1-9 Enrichment
44.44	IS1-9 Enrichment
22.22	IS1-9 Enrichment
44.44	IS1-9 Enrichment
66.67	IS1-9 Enrichment
22.22	IS1-9 Enrichment
44.44	IS1-9 Enrichment
44.44	IS1-9 Enrichment
22.22	IS1-9 Enrichment
44.44	IS1-9 Enrichment
55.56	IS1-9 Enrichment
44.44	IS1-9 Enrichment
22.22	IS1-9 Enrichment
44.44	IS1-9 Enrichment
22.22	IS1-9 Enrichment
66.67	IS1-9 Enrichment
44.44	IS1-9 Enrichment
55.56	IS1-9 Enrichment
22.22	IS1-9 Enrichment
44.44	IS1-9 Enrichment
33.33	IS1-9 Enrichment
22.22	IS1-9 Enrichment
44.44	IS1-9 Enrichment
66.67	IS1-9 Enrichment
22.22	IS1-9 Enrichment
22.22	IS1-9 Enrichment
44.44	IS1-9 Enrichment
33.33	IS1-9 Enrichment
22.22	IS1-9 Enrichment
22.22	IS1-9 Enrichment
44.44	IS1-9 Enrichment
55.56	IS1-9 Enrichment
22.22	IS1-9 Enrichment
44.44	IS1-9 Enrichment
33.33	IS1-9 Enrichment
22.22	IS1-9 Enrichment
44.44	IS1-9 Enrichment
44.44	IS1-9 Enrichment
44.44	IS1-9 Enrichment
0	IS1-9 Enrichment
66.67	IS1-9 Enrichment
66.67	IS1-9 Enrichment
66.67	IS1-9 Enrichment
44.44	IS1-9 Enrichment
66.67	IS1-9 Enrichment
44.44	IS1-9 Enrichment
77.78	IS1-9 Enrichment
33.33	IS1-9 Enrichment
55.56	IS1-9 Enrichment
55.56	IS1-9 Enrichment
55.56	IS1-9 Enrichment
44.44	IS1-9 Enrichment
33.33	IS1-9 Enrichment
55.56	IS1-9 Enrichment
22.22	IS1-9 Enrichment
44.44	IS1-9 Enrichment
44.44	IS1-9 Enrichment
77.78	IS1-9 Enrichment
55.56	IS1-9 Enrichment
22.22	IS1-9 Enrichment
22.22	IS1-9 Enrichment
11.11	IS1-9 Enrichment
44.44	IS1-9 Enrichment
44.44	IS1-9 Enrichment
22.22	IS1-9 Enrichment
66.67	IS1-9 Enrichment
44.44	IS1-9 Enrichment
22.22	IS1-9 Enrichment
44.44	IS1-9 Enrichment
44.44	IS1-9 Enrichment
22.22	IS1-9 Enrichment
44.44	IS1-9 Enrichment
77.78	IS1-9 Enrichment
22.22	IS1-9 Enrichment
44.44	IS1-9 Enrichment
11.11	IS1-9 Enrichment
44.44	IS1-9 Enrichment
22.22	IS1-9 Enrichment
22.22	IS1-9 Enrichment
44.44	IS1-9 Enrichment
77.78	IS1-9 Enrichment
33.33	IS1-9 Enrichment
55.56	IS1-9 Enrichment
44.44	IS1-9 Enrichment
55.56	IS1-9 Enrichment
33.33	IS1-9 Enrichment
66.67	IS1-9 Enrichment
55.56	IS1-9 Enrichment
33.33	IS1-9 Enrichment
22.22	IS1-9 Enrichment
11.11	IS1-9 Enrichment
44.44	IS1-9 Enrichment
22.22	IS1-9 Enrichment
44.44	IS1-9 Enrichment
55.56	IS1-9 Enrichment
44.44	IS1-9 Enrichment
55.56	IS1-9 Enrichment
66.67	IS1-9 Enrichment
22.22	IS1-9 Enrichment
44.44	IS1-9 Enrichment
22.22	IS1-9 Enrichment
55.56	IS1-9 Enrichment
66.67	IS1-9 Enrichment
44.44	IS1-9 Enrichment
33.33	IS1-9 Enrichment
44.44	IS1-9 Enrichment
22.22	IS1-9 Enrichment
44.44	IS1-9 Enrichment
22.22	IS1-9 Enrichment
66.67	IS1-9 Enrichment
44.44	IS1-9 Enrichment
55.56	IS1-9 Enrichment
22.22	IS1-9 Enrichment
44.44	IS1-9 Enrichment
11.11	IS1-9 Enrichment
88.89	IS1-9 Enrichment
22.22	IS1-9 Enrichment
44.44	IS1-9 Enrichment
33.33	IS1-9 Enrichment
22.22	IS1-9 Enrichment
22.22	IS1-9 Enrichment
44.44	IS1-9 Enrichment
22.22	IS1-9 Enrichment
44.44	IS1-9 Enrichment
33.33	IS1-9 Enrichment
22.22	IS1-9 Enrichment
55.56	IS1-9 Enrichment
55.56	IS1-9 Enrichment
55.56	IS1-9 Enrichment
22.22	IS1-9 Enrichment
66.67	IS1-9 Enrichment
55.56	IS1-9 Enrichment
44.44	IS1-9 Enrichment
66.67	IS1-9 Enrichment
22.22	IS1-9 Enrichment
44.44	IS1-9 Enrichment
55.56	IS1-9 Enrichment
22.22	IS1-9 Enrichment
44.44	IS1-9 Enrichment
22.22	IS1-9 Enrichment
44.44	IS1-9 Enrichment
77.78	IS1-9 Enrichment
55.56	IS1-9 Enrichment
33.33	IS1-9 Enrichment
66.67	IS1-9 Enrichment
22.22	IS1-9 Enrichment
44.44	IS1-9 Enrichment
55.56	IS1-9 Enrichment
55.56	IS1-9 Enrichment
55.56	IS1-9 Enrichment
55.56	IS1-9 Enrichment
33.33	IS1-9 Enrichment
44.44	IS1-9 Enrichment
55.56	IS1-9 Enrichment
55.56	IS1-9 Enrichment
55.56	IS1-9 Enrichment
44.44	IS1-9 Enrichment
22.22	IS1-9 Enrichment
44.44	IS1-9 Enrichment
66.67	IS1-9 Enrichment
11.11	IS1-9 Enrichment
22.22	IS1-9 Enrichment
55.56	IS1-9 Enrichment
44.44	IS1-9 Enrichment
77.78	IS1-9 Enrichment
22.22	IS1-9 Enrichment
22.22	IS1-9 Enrichment
22.22	IS1-9 Enrichment
44.44	IS1-9 Enrichment
22.22	IS1-9 Enrichment
44.44	IS1-9 Enrichment
66.67	IS1-9 Enrichment
22.22	IS1-9 Enrichment
44.44	IS1-9 Enrichment
66.67	IS1-9 Enrichment
22.22	IS1-9 Enrichment
44.44	IS1-9 Enrichment
44.44	IS1-9 Enrichment
22.22	IS1-9 Enrichment
22.22	IS1-9 Enrichment
44.44	IS1-9 Enrichment
22.22	IS1-9 Enrichment
44.44	IS1-9 Enrichment
44.44	IS1-9 Enrichment
22.22	IS1-9 Enrichment
44.44	IS1-9 Enrichment
11.11	IS1-9 Enrichment
22.22	IS1-9 Enrichment
44.44	IS1-9 Enrichment
77.78	IS1-9 Enrichment
44.44	IS1-9 Enrichment
44.44	IS1-9 Enrichment
44.44	IS1-9 Enrichment
22.22	IS1-9 Enrichment
44.44	IS1-9 Enrichment
22.22	IS1-9 Enrichment
44.44	IS1-9 Enrichment
55.56	IS1-9 Enrichment
55.56	IS1-9 Enrichment
44.44	IS1-9 Enrichment
44.44	IS1-9 Enrichment
22.22	IS1-9 Enrichment
11.11	IS1-9 Enrichment
22.22	IS1-9 Enrichment
55.56	IS1-9 Enrichment
33.33	IS1-9 Enrichment
44.44	IS1-9 Enrichment
22.22	IS1-9 Enrichment
44.44	IS1-9 Enrichment
22.22	IS1-9 Enrichment
44.44	IS1-9 Enrichment
22.22	IS1-9 Enrichment
44.44	IS1-9 Enrichment
22.22	IS1-9 Enrichment
44.44	IS1-9 Enrichment
22.22	IS1-9 Enrichment
44.44	IS1-9 Enrichment
11.11	IS1-9 Enrichment
22.22	IS1-9 Enrichment
44.44	IS1-9 Enrichment
55.56	IS1-9 Enrichment
66.67	IS1-9 Enrichment
33.33	IS1-9 Enrichment
44.44	IS1-9 Enrichment
22.22	IS1-9 Enrichment
33.33	IS1-9 Enrichment
22.22	IS1-9 Enrichment
22.22	IS1-9 Enrichment
22.22	IS1-9 Enrichment
11.11	IS1-9 Enrichment
44.44	IS1-9 Enrichment
22.22	IS1-9 Enrichment
55.56	IS1-9 Enrichment
44.44	IS1-9 Enrichment
44.44	IS1-9 Enrichment
22.22	IS1-9 Enrichment
44.44	IS1-9 Enrichment
55.56	IS1-9 Enrichment
44.44	IS1-9 Enrichment
22.22	IS1-9 Enrichment
44.44	IS1-9 Enrichment
22.22	IS1-9 Enrichment
44.44	IS1-9 Enrichment
77.78	IS1-9 Enrichment
44.44	IS1-9 Enrichment
44.44	IS1-9 Enrichment
33.33	IS1-9 Enrichment
44.44	IS1-9 Enrichment
55.56	IS1-9 Enrichment
22.22	IS1-9 Enrichment
44.44	IS1-9 Enrichment
22.22	IS1-9 Enrichment
44.44	IS1-9 Enrichment
22.22	IS1-9 Enrichment
33.33	IS1-9 Enrichment
33.33	IS1-9 Enrichment
55.56	IS1-9 Enrichment
0	IS1-9 Enrichment
55.56	IS1-9 Enrichment
22.22	IS1-9 Enrichment
44.44	IS1-9 Enrichment
33.33	IS1-9 Enrichment
55.56	IS1-9 Enrichment
22.22	IS1-9 Enrichment
44.44	IS1-9 Enrichment
55.56	IS1-9 Enrichment
44.44	IS1-9 Enrichment
55.56	IS1-9 Enrichment
55.56	IS1-9 Enrichment
44.44	IS1-9 Enrichment
55.56	IS1-9 Enrichment
33.33	IS1-9 Enrichment
66.67	IS1-9 Enrichment
55.56	IS1-9 Enrichment
22.22	IS1-9 Enrichment
44.44	IS1-9 Enrichment
22.22	IS1-9 Enrichment
44.44	IS1-9 Enrichment
55.56	IS1-9 Enrichment
11.11	IS1-9 Enrichment
44.44	IS1-9 Enrichment
44.44	IS1-9 Enrichment
44.44	IS1-9 Enrichment
22.22	IS1-9 Enrichment
44.44	IS1-9 Enrichment
66.67	IS1-9 Enrichment
55.56	IS1-9 Enrichment
44.44	IS1-9 Enrichment
55.56	IS1-9 Enrichment
0	IS1-9 Enrichment
22.22	IS1-9 Enrichment
55.56	IS1-9 Enrichment
44.44	IS1-9 Enrichment
66.67	IS1-9 Enrichment
22.22	IS1-9 Enrichment
77.78	IS1-9 Enrichment
22.22	IS1-9 Enrichment
11.11	IS1-9 Enrichment
44.44	IS1-9 Enrichment
22.22	IS1-9 Enrichment
44.44	IS1-9 Enrichment
22.22	IS1-9 Enrichment
11.11	IS1-9 Enrichment
44.44	IS1-9 Enrichment
22.22	IS1-9 Enrichment
44.44	IS1-9 Enrichment
55.56	IS1-9 Enrichment
33.33	IS1-9 Enrichment
66.67	IS1-9 Enrichment
44.44	IS1-9 Enrichment
55.56	IS1-9 Enrichment
33.33	IS1-9 Enrichment
66.67	IS1-9 Enrichment
22.22	IS1-9 Enrichment
44.44	IS1-9 Enrichment
11.11	IS1-9 Enrichment
22.22	IS1-9 Enrichment
22.22	IS1-9 Enrichment
44.44	IS1-9 Enrichment
44.44	IS1-9 Enrichment
22.22	IS1-9 Enrichment
66.67	IS1-9 Enrichment
44.44	IS1-9 Enrichment
22.22	IS1-9 Enrichment
44.44	IS1-9 Enrichment
66.67	IS1-9 Enrichment
22.22	IS1-9 Enrichment
44.44	IS1-9 Enrichment
55.56	IS1-9 Enrichment
22.22	IS1-9 Enrichment
66.67	IS1-9 Enrichment
44.44	IS1-9 Enrichment
55.56	IS1-9 Enrichment
77.78	IS1-9 Enrichment
22.22	IS1-9 Enrichment
44.44	IS1-9 Enrichment
44.44	IS1-9 Enrichment
44.44	IS1-9 Enrichment
33.33	IS1-9 Enrichment
55.56	IS1-9 Enrichment
44.44	IS1-9 Enrichment
55.56	IS1-9 Enrichment
77.78	IS1-9 Enrichment
22.22	IS1-9 Enrichment
33.33	IS1-9 Enrichment
33.33	IS1-9 Enrichment
77.78	IS1-9 Enrichment
44.44	IS1-9 Enrichment
44.44	IS1-9 Enrichment
22.22	IS1-9 Enrichment
55.56	IS1-9 Enrichment
22.22	IS1-9 Enrichment
44.44	IS1-9 Enrichment
55.56	IS1-9 Enrichment
44.44	IS1-9 Enrichment
44.44	IS1-9 Enrichment
66.67	IS1-9 Enrichment
44.44	IS1-9 Enrichment
44.44	IS1-9 Enrichment
44.44	IS1-9 Enrichment
55.56	IS1-9 Enrichment
44.44	IS1-9 Enrichment
55.56	IS1-9 Enrichment
55.56	IS1-9 Enrichment
66.67	IS1-9 Enrichment
44.44	IS1-9 Enrichment
22.22	IS1-9 Enrichment
11.11	IS1-9 Enrichment
44.44	IS1-9 Enrichment
77.78	IS1-9 Enrichment
33.33	IS1-9 Enrichment
44.44	IS1-9 Enrichment
44.44	IS1-9 Enrichment
22.22	IS1-9 Enrichment
44.44	IS1-9 Enrichment
44.44	IS1-9 Enrichment
55.56	IS1-9 Enrichment
22.22	IS1-9 Enrichment
66.67	IS1-9 Enrichment
44.44	IS1-9 Enrichment
55.56	IS1-9 Enrichment
33.33	IS1-9 Enrichment
55.56	IS1-9 Enrichment
44.44	IS1-9 Enrichment
22.22	IS1-9 Enrichment
44.44	IS1-9 Enrichment
22.22	IS1-9 Enrichment
44.44	IS1-9 Enrichment
55.56	IS1-9 Enrichment
44.44	IS1-9 Enrichment
22.22	IS1-9 Enrichment
11.11	IS1-9 Enrichment
44.44	IS1-9 Enrichment
22.22	IS1-9 Enrichment
44.44	IS1-9 Enrichment
44.44	IS1-9 Enrichment
22.22	IS1-9 Enrichment
44.44	IS1-9 Enrichment
55.56	IS1-9 Enrichment
44.44	IS1-9 Enrichment
22.22	IS1-9 Enrichment
33.33	IS1-9 Enrichment
44.44	IS1-9 Enrichment
33.33	IS1-9 Enrichment
44.44	IS1-9 Enrichment
22.22	IS1-9 Enrichment
44.44	IS1-9 Enrichment
66.67	IS1-9 Enrichment
44.44	IS1-9 Enrichment
22.22	IS1-9 Enrichment
33.33	IS1-9 Enrichment
55.56	IS1-9 Enrichment
22.22	IS1-9 Enrichment
55.56	IS1-9 Enrichment
44.44	IS1-9 Enrichment
77.78	IS1-9 Enrichment
55.56	IS1-9 Enrichment
55.56	IS1-9 Enrichment
55.56	IS1-9 Enrichment
22.22	IS1-9 Enrichment
[truncated: 108 more rows]

## Sheet: Fig. 7b
	L-Ara -					L-Ara +
	Rep 1	Rep 2	Rep 3	average	s.d.	Rep 1	Rep 2	Rep 3	average	s.d.
BsNHEJ	1	1	0.8125	0.9375	0.108253	1	0.95	0.8	0.916667	0.104083
MsNHEJ	0.8	0.8947	0.9756	0.8901	0.0878903	0.0889	0	0.025	0.0379667	0.0458465
MmNHEJ	1	0.9773	0.9091	0.962133	0.0473099	0.3111	0.25	0.2955	0.285533	0.0317459

[truncated: 3 more sheets: Supplementary Fig. 5b, Supplementary Fig. 5c, Supplementary Fig. 8]
